# Supplementary material for: A Novel DNA Methylation-Based Signature Can Predict the Responses of MGMT Promoter Unmethylated Glioblastomas to Temozolomide
Source: Front Genet. 2019 Sep 27;10:910. doi: 10.3389/fgene.2019.00910 (PMC6776832; doi:10.3389/fgene.2019.00910)
Supplement: Supplementary file 1 [file Table_1.xlsx]

## Sheet: Sheet1
		The 27K cohort			The 450K cohort
		Number	Percentage		Number	Percentage
Total		279	1		97	1
Age		10-89 (59)			21-85 (61)
	< median	135	0.4839		47	0.4845
	≥ median	144	0.5161		50	0.5155
Gender
	Male	165	0.5914		53	0.5464
	Female	114	0.4086		44	0.4536
IDH
	Mutant	24	0.086		6	0.0619
	Wildtype	212	0.7599		87	0.8969
	NA	43	0.1541		4	0.0412
TCGA defined subgroup
	Neural	32	0.1147		5	0.0515
	Proneural	58	0.2079		13	0.134
	Classical	81	0.2903		31	0.3196
	Mesenchymal	92	0.3297		27	0.2784
	NA	16	0.0573		21	0.2165
MGMT
	Methylation	129	0.4624		37	0.3814
	Unmethylation	150	0.5376		54	0.5567
	NA				6	0.0619
Chr 7 gain/Chr 10 loss
	Combined alteration	173	0.6201		62	0.6392
	No combined alteration	97	0.3477		32	0.3299
	NA	9	0.0323		3	0.0309
TMZ
	With TMZ	212	0.7599		71	0.732
	Without TMZ	67	0.2401		26	0.268
