# Supplementary material for: A Novel DNA Methylation-Based Signature Can Predict the Responses of MGMT Promoter Unmethylated Glioblastomas to Temozolomide
Source: Front Genet. 2019 Sep 27;10:910. doi: 10.3389/fgene.2019.00910 (PMC6776832; doi:10.3389/fgene.2019.00910)
Supplement: Supplementary file 2 [file Table_2.xlsx]

## Sheet: Sheet1
CpGs	HR	95% Confidence interval		waldtest-P	Corresponding Genes
		low95	high95
cg01932215	2.40686e-54	3.89248e-102	1.48825e-06	0.0278816	AMMECR1L
cg27261136	7.9167e-55	4.53378e-90	1.38238e-19	0.00262269	ARL8A
cg12743894	6.76384e-46	2.88072e-85	1.58813e-06	0.0245343	C11orf46
cg02299279	9.38591e-49	1.32926e-84	6.62738e-13	0.00864437	UBL7
cg24286767	3.6047e-50	9.74551e-84	1.33332e-16	0.00389091	RNF181
cg00642303	6.00363e-46	1.60828e-79	2.24113e-12	0.00828881	ACAP2
cg22631642	8.78853e-44	4.46024e-79	1.73171e-08	0.0168037	NA
cg23513644	9.7544e-44	1.61652e-78	5.88601e-09	0.0153611	MPHOSPH10;MCEE
cg13173909	4.71693e-46	7.47458e-78	2.97668e-14	0.00521183	UGGT1
cg05749161	1.66274e-42	7.54929e-78	3.6622e-07	0.0205097	NA
cg20184165	1.25705e-44	4.91759e-77	3.21329e-12	0.00792974	NAA15
cg10158181	2.96166e-44	4.68948e-76	1.87044e-12	0.00730081	GRK4;NOP14
cg09087966	4.53688e-45	9.30534e-75	2.21199e-15	0.00341719	CCNG2
cg15206330	1.00391e-44	1.03451e-74	9.74214e-15	0.00403065	TP53;WRAP53
cg26674929	1.97831e-38	1.44939e-74	0.0270026	0.0408505	IREB2
cg01021485	5.36285e-40	2.70291e-74	1.06405e-05	0.0248226	CSNK1G1
cg20484306	4.42576e-42	9.80746e-74	1.99719e-10	0.010451	MAP2K1
cg18928687	2.77144e-42	4.54261e-73	1.69085e-11	0.00815075	DCUN1D5
cg02100828	5.13205e-41	5.13297e-73	5.13114e-09	0.0135982	PSME4
cg03592161	5.4749e-44	1.46158e-72	2.05083e-15	0.00300259	C17orf48;SCO1
cg19684883	3.09114e-46	6.37621e-72	1.49856e-20	0.000515288	ZFAND5
cg11821536	2.04905e-39	7.83437e-72	5.35919e-07	0.0193301	TTC8
cg06649520	1.16532e-40	3.49886e-71	3.8812e-10	0.010339	ARFIP1;TIGD4
cg04506546	2.25398e-36	5.56438e-71	0.0913027	0.0435043	SLC35C2
cg17849194	2.67422e-44	2.02183e-70	3.53712e-18	0.00107781	UTP3
cg14853515	1.65114e-39	4.49795e-70	6.06115e-09	0.0128859	LSM5
cg21721126	6.17456e-39	6.23916e-70	6.11062e-08	0.0156866	TTC35
cg22619563	6.41733e-41	8.45346e-70	4.87162e-12	0.00637823	EPHA3
cg01259619	3.52003e-37	2.23558e-69	5.54248e-05	0.0264826	ITPKB
cg26541516	2.22191e-39	8.78259e-69	5.62124e-10	0.00997873	C1orf159
cg01497501	1.95173e-36	1.14022e-68	0.000334081	0.0299061	ZFAND2A
cg03384938	1.09098e-37	1.29176e-68	9.21411e-07	0.0191569	CXXC4
cg01924619	5.21561e-41	2.94818e-68	9.22689e-14	0.0037605	B4GALT5
cg12219753	5.02808e-37	4.0831e-68	6.19176e-06	0.0221205	C18orf10;KIAA1328
cg12685200	2.0801e-36	7.44346e-68	5.81293e-05	0.0261513	LGMN
cg19875216	1.20689e-39	1.16955e-67	1.24543e-11	0.00647105	SRPRB
cg05677402	9.40774e-37	1.4222e-67	6.22316e-06	0.0219618	UBE2L6
cg27510871	2.22592e-40	1.47641e-67	3.35592e-13	0.00424255	POLE3;C9orf43
cg09712527	6.79372e-41	1.96488e-67	2.34899e-14	0.00301197	KBTBD7
cg04614380	1.31129e-36	4.50886e-67	3.81357e-06	0.0209664	SEMA3F
cg00815440	4.13786e-35	7.74765e-67	0.00220994	0.033669	UQCRFS1
cg12917695	6.8489e-36	1.11808e-66	4.19537e-05	0.0251803	NA
cg06282240	8.58944e-40	1.5232e-66	4.84364e-13	0.00420676	CENPJ
cg26246296	1.08311e-38	5.08164e-66	2.30855e-11	0.00647299	TXN
cg15288179	9.53922e-35	5.98506e-66	0.0015204	0.0325998	SUB1
cg08914916	2.37049e-37	7.23181e-66	7.77018e-09	0.0118238	MRPS12;SARS2
cg11553177	2.42921e-33	8.59609e-66	0.686485	0.0488577	SUPT6H;SDF2
cg17371067	7.37209e-35	1.25925e-65	0.000431587	0.0296812	CEBPB
cg09539271	6.68953e-36	1.47875e-65	3.02619e-06	0.0200865	BBS9
cg10971790	5.56553e-34	1.93742e-65	0.0159878	0.0382772	FUZ
cg07684150	8.66556e-36	1.99068e-65	3.77217e-06	0.0204165	BRP44;DCAF6
cg03673687	1.8187e-39	2.36929e-65	1.39606e-13	0.00335355	EML1
cg27225570	1.93626e-34	2.93672e-65	0.00127663	0.0320324	DUSP15;TTLL9
cg02909042	1.05434e-34	2.95343e-65	0.000376388	0.0292843	MAPK1IP1L
cg12691366	1.54868e-33	3.33191e-65	0.0719833	0.0422862	HSPC159
cg27061366	4.88779e-34	7.10044e-65	0.00336464	0.0342476	FARSA
cg15572787	2.83906e-36	8.03975e-65	1.00255e-07	0.014668	RTDR1
cg02316718	1.2758e-33	8.20984e-65	0.0198259	0.0387379	UBC
cg14012294	9.56565e-36	9.09422e-65	1.00615e-06	0.0180307	BTF3
cg13414044	1.65007e-34	1.05947e-64	0.000256991	0.0283062	RNF170;HOOK3
cg12417299	2.90958e-38	3.20056e-64	2.64506e-12	0.00459535	NEK4
cg10791955	3.32779e-33	7.82307e-64	0.0141558	0.0376829	TRMT11
cg13132204	1.20891e-34	8.00836e-64	1.82492e-05	0.0227105	ELMOD2
cg09989134	7.01204e-36	1.12686e-63	4.36332e-08	0.0131756	C12orf44
cg01171588	1.09038e-34	1.97505e-63	6.01973e-06	0.0205608	USP38
cg21686900	1.38471e-32	4.44715e-63	0.0431157	0.0405871	DAZAP2
cg21101222	6.42043e-34	4.707e-63	8.75756e-05	0.0255536	ATOX1
cg12034229	9.57902e-36	5.20629e-63	1.76244e-08	0.0118237	HUS1
cg09866173	1.05113e-33	5.99654e-63	0.000184253	0.027087	NA
cg17079378	1.21966e-32	7.66273e-63	0.0194132	0.0383533	RAD54L
cg09685104	4.55087e-36	9.4037e-63	2.20237e-09	0.00943661	C18orf19;RNMT
cg04057053	4.5277e-35	1.43652e-62	1.42707e-07	0.0143699	WNT2B
cg14636377	2.22224e-35	1.5324e-62	3.22262e-08	0.0123993	RHEBL1
cg24321030	2.71672e-35	5.75134e-62	1.28327e-08	0.0110908	SLC46A3
cg08851943	5.70917e-32	8.66084e-62	0.0376345	0.0400155	C6orf64
cg20044189	2.85579e-31	9.4061e-62	0.867046	0.0495361	SPRY4
cg23948874	2.34174e-31	1.15906e-61	0.473119	0.047593	EIF4G2
cg17846100	9.9341e-37	1.41494e-61	6.97461e-12	0.00451102	MCAT
cg26824408	3.72473e-35	1.50091e-61	9.24345e-09	0.0105717	NA
cg01500567	1.43867e-33	2.23045e-61	9.27962e-06	0.0206325	CDC5L
cg21439450	1.77152e-31	2.25594e-61	0.139113	0.0437868	POLR2C
cg13636404	2.89703e-33	4.86259e-61	1.72599e-05	0.0216722	ZNF655
cg14915263	1.82787e-34	8.59654e-61	3.88658e-08	0.0120173	PTPN1
cg00756058	5.03261e-33	1.46287e-60	1.73134e-05	0.0215117	DZIP1
cg12739647	1.94363e-31	1.61919e-60	0.0233309	0.0384555	SFT2D2
cg25516544	5.71165e-31	1.89303e-60	0.172332	0.0443535	SCYL2;DEPDC4
cg08162572	3.05864e-31	3.2365e-60	0.0289056	0.0390114	CSE1L
cg09809950	1.95823e-35	3.46969e-60	1.10519e-10	0.00598908	MRPL39
cg07022885	2.51516e-31	5.71574e-60	0.0110677	0.0362777	KIAA0652;HARBI1
cg27315279	5.15752e-32	1.46009e-59	0.000182181	0.026013	GRK5
cg23365832	1.69475e-31	1.51084e-59	0.00190105	0.0315479	TPST2
cg14367344	3.68794e-31	1.56796e-59	0.00867425	0.0355186	PRKAB2
cg24929737	1.3516e-31	1.67938e-59	0.0010878	0.0301509	EFNB2
cg26001030	7.70148e-33	1.74656e-59	3.39598e-06	0.0181636	RABGAP1L
cg11171719	1.41809e-31	4.2552e-59	0.000472595	0.028036	CTDSPL
cg11973052	1.29346e-31	4.56042e-59	0.000366863	0.0274374	SOCS1
cg18815539	2.40829e-35	4.58891e-59	1.26388e-11	0.00422999	SEPSECS
cg04329069	1.40983e-31	7.21072e-59	0.000275648	0.0267185	AP1B1
cg04876451	6.57202e-33	8.82046e-59	4.89673e-07	0.0147692	PET112L
cg10348863	3.9738e-30	1.05642e-58	0.149477	0.0437394	ING2
cg23539966	2.24294e-33	2.37254e-58	2.12042e-08	0.0104027	RTN4
cg25201980	2.62292e-34	2.46708e-58	2.7886e-10	0.00615553	ZNF250
cg22050705	4.62415e-37	4.65786e-58	4.59069e-16	0.000694577	ZNF197
cg04410834	3.42084e-30	6.14518e-58	0.0190428	0.0373896	ABCG4
cg14951734	8.06775e-30	8.10359e-58	0.0803206	0.0416871	CCNYL1
cg08321272	5.45096e-30	8.15483e-58	0.036436	0.0392756	SLC30A9
cg06682978	1.93815e-30	1.72214e-57	0.00218126	0.0313357	CAP2
cg16746737	1.13082e-33	1.85972e-57	6.8761e-10	0.00662695	UBE2D3;CISD2
cg15801967	2.81174e-31	2.26872e-57	3.48475e-05	0.0217441	NHP2L1
cg08923379	1.25501e-29	2.74899e-57	0.0572956	0.0405635	ODF2
cg09307279	1.71046e-29	3.17656e-57	0.0921016	0.0420357	GLT8D1;SPCS1
cg23043438	2.57704e-31	3.42941e-57	1.93652e-05	0.0205066	TEX10
cg00268009	3.43272e-30	4.29325e-57	0.00274467	0.0318268	ADH5
cg16062480	4.38983e-32	5.18367e-57	3.71756e-07	0.013682	EPRS
cg18357098	2.78604e-29	7.61524e-57	0.101928	0.0423076	C3orf19
cg13713381	6.93048e-30	8.17108e-57	0.00587824	0.0338103	TMEM44
cg18690395	9.47964e-35	8.69949e-57	1.03298e-12	0.00247835	PRKG1;CSTF2T
cg23820285	6.29546e-32	1.64021e-56	2.41633e-07	0.0128648	PIP4K2A
cg25255679	4.01329e-32	1.80835e-56	8.90674e-08	0.0114865	RHPN1;C8orf51
cg01172656	9.04558e-30	1.85281e-56	0.00441614	0.0329323	NRBF2
cg22792432	1.93874e-29	2.10449e-56	0.0178605	0.0368855	ROCK1
cg22774012	2.69776e-31	2.13126e-56	3.41483e-06	0.0169961	MRPS18C;HELQ
cg03473294	6.33875e-31	2.13866e-56	1.87874e-05	0.0201458	TASP1
cg05286874	5.95698e-29	2.31002e-56	0.153616	0.0435772	ABCA1
cg27470406	1.5224e-31	2.32687e-56	9.96053e-07	0.0149337	FBXL14
cg11356705	2.98647e-30	2.43971e-56	0.000365576	0.0265422	NUP54
cg17179099	8.42466e-29	2.80847e-56	0.252717	0.045223	APPBP2
cg20979896	7.91187e-32	2.92614e-56	2.13925e-07	0.0125951	PDRG1
cg27262488	1.15084e-30	6.00795e-56	2.20448e-05	0.0202887	ITCH
cg24219962	3.37062e-32	8.27708e-56	1.3726e-08	0.00898396	WBP4
cg22461615	7.33926e-32	8.63921e-56	6.23492e-08	0.0107687	THAP9
cg10660136	3.82465e-29	9.41072e-56	0.0155439	0.036334	C2orf52
cg04005725	9.10841e-32	9.45069e-56	8.77852e-08	0.0111927	KLHDC8B
cg08693206	1.54247e-29	9.73013e-56	0.00244522	0.0311354	AP1B1
cg12468056	9.93769e-34	1.29576e-55	7.62161e-12	0.00311991	MYST3
cg13236854	4.93974e-30	1.30805e-55	0.000186546	0.0247211	NAPA
cg06600412	7.72286e-32	1.48081e-55	4.02769e-08	0.0101384	MLF1IP
cg23816572	1.47796e-30	1.76789e-55	1.23557e-05	0.0189784	CEP68
cg24783979	4.46282e-36	2.68525e-55	7.41708e-17	0.000312457	2005-09-01
cg06816063	1.03619e-28	2.77573e-55	0.0386812	0.0390035	RAB8A
cg06894812	2.96759e-33	3.90372e-55	2.25595e-11	0.00357253	MCC
cg12955583	3.02147e-30	5.40771e-55	1.68819e-05	0.0193899	KNDC1
cg06334284	2.77402e-28	6.25043e-55	0.123115	0.0426753	PPAP2B
cg22827290	9.13438e-30	7.1865e-55	0.000116102	0.0233783	ORAI3
cg02171008	1.97495e-31	7.63063e-55	5.11156e-08	0.0101596	RPL27A
cg18654873	6.58842e-29	8.8004e-55	0.00493243	0.0327844	MAP3K7
cg21065990	2.71154e-28	9.44277e-55	0.077863	0.0411424	TASP1
cg25378769	7.21403e-31	9.56777e-55	5.43932e-07	0.0133543	C3orf37
cg16209630	3.0376e-28	9.57155e-55	0.0964005	0.041841	ZNHIT2
cg01439669	4.2685e-28	1.03026e-54	0.17685	0.0438663	ENC1
cg00671161	5.55973e-28	1.04126e-54	0.296859	0.045647	ALG11;ATP7B
cg02239082	8.49292e-28	1.36673e-54	0.527754	0.0476734	CYTH2
cg07380496	1.21604e-29	1.42188e-54	0.000104	0.0230218	MAP1B
cg02735133	6.1545e-31	1.51162e-54	2.50579e-07	0.0121434	PALB2;DCTN5
cg00905170	4.80106e-28	2.12412e-54	0.108516	0.0421846	RRS1
cg24481633	1.96191e-31	2.74669e-54	1.40136e-08	0.00845145	DOCK4;ZNF277
cg23772557	1.63585e-29	2.77558e-54	9.64125e-05	0.0227432	USP16
cg23196133	1.61522e-30	4.55316e-54	5.7299e-07	0.0131586	ZBTB4;POLR2A
cg22659426	1.85606e-28	4.88107e-54	0.00705778	0.0336033	CLN3
cg09197965	8.50897e-30	5.09113e-54	1.42213e-05	0.018665	TUBA4B;TUBA4A
cg26809210	1.346e-30	6.16025e-54	2.94097e-07	0.012126	STAMBP
cg20925482	2.88724e-30	6.5124e-54	1.28004e-06	0.0143497	C20orf111
cg19313758	7.15869e-29	6.7735e-54	0.000756579	0.0274946	FAU;MRPL49
cg03990551	2.37874e-28	7.19058e-54	0.00786922	0.0338746	BBS7
cg13237906	1.16908e-27	7.5145e-54	0.18188	0.0438675	SLC26A2
cg00054706	5.85254e-31	8.23417e-54	4.15977e-08	0.0095138	C1D
cg03560597	5.07556e-32	8.59792e-54	2.99623e-10	0.00484263	DUSP18
cg20637800	6.84962e-30	9.20418e-54	5.09739e-06	0.0166425	BRI3
cg03126490	3.13792e-28	1.18258e-53	0.00832631	0.0339825	SPATA13
cg03494005	2.81357e-30	1.27778e-53	6.19526e-07	0.0130937	FBXO24;LRCH4
cg09478597	1.74338e-29	1.29299e-53	2.35067e-05	0.0194942	ERLIN2
cg02275830	1.25124e-30	1.37262e-53	1.1406e-07	0.0106909	PTGR2
cg27269921	7.65648e-33	1.62646e-53	3.60424e-12	0.00232773	MN1
cg23916948	1.38239e-29	1.80146e-53	1.0608e-05	0.0178772	RAG1AP1
cg19327844	1.05428e-28	2.43457e-53	0.00045655	0.026033	APBB1
cg01322897	2.44905e-27	2.92698e-53	0.204915	0.0442184	LETMD1
cg19881177	1.76327e-29	3.44058e-53	9.03664e-06	0.0174576	ZNF367
cg19709625	4.90737e-29	3.86683e-53	6.22793e-05	0.0213383	PCOLCE2
cg02479196	1.34839e-27	3.87063e-53	0.0469728	0.0392192	2007-03-01
cg23347400	2.4169e-30	5.95164e-53	9.81479e-08	0.0102433	RBM4B
cg01527212	7.19834e-30	6.29545e-53	8.23072e-07	0.0132434	NA
cg27015174	3.51932e-32	6.93269e-53	1.78655e-11	0.00290746	ADAL;LCMT2
cg12004730	6.06763e-30	7.08768e-53	5.19439e-07	0.0125222	TMEM93;TAX1BP3
cg05602615	1.51538e-27	7.24301e-53	0.0317047	0.0378953	SETD3;CCNK
cg11819013	1.70338e-31	7.74396e-53	3.74679e-10	0.00471881	IMPDH2
cg17346115	2.02266e-28	8.08134e-53	0.000506248	0.0261009	POLA2
cg23080667	1.47449e-30	8.08452e-53	2.68926e-08	0.00862692	STK35
cg11035216	5.33428e-28	8.53358e-53	0.00333442	0.0311029	RASSF1
cg11009596	5.87151e-30	8.64221e-53	3.98909e-07	0.0120977	AURKB
cg21322149	9.13491e-29	9.01771e-53	9.25362e-05	0.022062	SENP7
cg10399369	1.03284e-27	1.00656e-52	0.0105981	0.0344543	CABC1
cg12985418	7.19131e-30	1.37936e-52	3.74921e-07	0.011924	MIB1
cg24883276	2.15168e-28	1.39461e-52	0.000331972	0.0249706	PSAP
cg19154173	3.16837e-28	1.49082e-52	0.000673359	0.0267258	TMEM116;ERP29
cg24269846	1.10732e-28	1.7069e-52	7.18355e-05	0.0213901	PRIM1
cg21650900	6.81311e-28	1.73599e-52	0.00267389	0.0303874	ARL4C
cg13401987	5.73859e-29	1.81073e-52	1.81868e-05	0.0185079	APH1B
cg12128876	6.70687e-31	1.94975e-52	2.30707e-09	0.00603303	NCOA3
cg17293470	3.77038e-27	2.96823e-52	0.0478932	0.0391126	COQ10B
cg00338893	4.46499e-33	3.18073e-52	6.26779e-14	0.000928159	MRPS33
cg17015234	8.62343e-27	3.32771e-52	0.223468	0.0444149	RPL23AP7;RABL2A
cg12448934	7.95065e-31	4.01918e-52	1.57278e-09	0.00560282	CLSTN3
cg04623168	1.93863e-27	4.62162e-52	0.00813199	0.0334773	NAA25
cg02240226	4.18533e-28	4.64767e-52	0.000376899	0.0250845	STK16;GLB1L
cg09831311	4.19848e-29	5.29179e-52	3.33105e-06	0.0151499	COX4NB;COX4I1
cg21586107	1.15503e-26	5.7656e-52	0.231387	0.0445155	TMSB10
cg09650985	7.90922e-29	7.07511e-52	8.84167e-06	0.0168624	NA
cg07263984	7.41656e-29	8.20844e-52	6.70107e-06	0.0163189	ATG12;AP3S1
cg23858074	2.40733e-29	8.9514e-52	6.4741e-07	0.0123927	C6orf167;MIR548H3
cg17572572	1.67898e-26	1.0122e-51	0.2785	0.0451655	GPN2
cg26918442	4.59594e-30	1.12844e-51	1.87185e-08	0.00779437	ADAL;LCMT2
cg25325612	1.18178e-26	1.14883e-51	0.121567	0.0421863	ORC6L;VPS35
cg20303303	2.97892e-26	1.30517e-51	0.679906	0.0485053	WDR1
cg16275172	6.9315e-29	1.35802e-51	3.53792e-06	0.0150792	TMOD3
cg20271396	1.38234e-26	1.40407e-51	0.136095	0.0425717	TSEN15
cg20420254	3.11554e-27	1.58835e-51	0.00611114	0.0324694	SMPD1
cg18932540	1.06693e-27	2.06874e-51	0.000550259	0.025789	STAG1
cg15092544	1.79824e-27	2.21752e-51	0.00145824	0.0283462	NA
cg17264817	1.68048e-26	2.23742e-51	0.126218	0.0422766	NA
cg08197201	3.59743e-26	2.42666e-51	0.533306	0.0475662	ERC1
cg07352586	1.17243e-28	2.49822e-51	5.50231e-06	0.0157504	KIAA1919
cg22477592	3.35588e-29	2.80226e-51	4.01887e-07	0.0114796	ATM;NPAT
cg00581156	4.06518e-27	2.86714e-51	0.00576383	0.0322186	DIMT1L
cg26528713	1.92975e-29	3.04649e-51	1.22237e-07	0.00983944	TRUB1
cg27507704	7.03211e-28	3.2609e-51	0.000151647	0.0225625	C4orf46;ETFDH
cg14776416	1.86331e-31	4.18737e-51	8.29138e-12	0.00217412	MELK
cg18278261	1.58269e-28	4.28768e-51	5.8421e-06	0.0157573	NA
cg00836605	1.66879e-27	5.32152e-51	0.000523323	0.0255048	JAZF1
cg03066138	1.66189e-30	6.48743e-51	4.25729e-10	0.00423762	RPLP2
cg17847607	6.93864e-28	6.54753e-51	7.35312e-05	0.0207876	CALR3;C19orf44
cg24991452	4.53268e-27	7.01947e-51	0.00292689	0.0301191	MAPK14
cg13359415	2.89511e-27	8.01787e-51	0.00104537	0.0272473	LGI2
cg23242017	6.52401e-29	8.25249e-51	5.15756e-07	0.0116448	LMTK2
cg01985090	2.13794e-27	8.68985e-51	0.000525991	0.0254359	RANBP1;TRMT2A
cg01806808	1.93117e-26	1.51172e-50	0.0246701	0.036556	PTK2
cg18299211	4.00319e-29	1.52635e-50	1.04993e-07	0.00936113	PIGK
cg18176813	1.74812e-28	1.63803e-50	1.86562e-06	0.013522	PDAP1;BUD31
cg03969997	2.72516e-30	1.70762e-50	4.34903e-10	0.00412858	WBSCR27
cg02387613	6.83365e-27	2.0322e-50	0.00229794	0.0292733	TOPBP1
cg11848539	8.52974e-27	2.1643e-50	0.00336167	0.0303555	TNFRSF21
cg06878726	4.4804e-32	2.29395e-50	8.75085e-14	0.000781676	RBM19
cg03565782	9.10137e-26	2.30444e-50	0.359459	0.0460023	IER5
cg18934103	5.07803e-28	2.64046e-50	9.76587e-06	0.0163665	SLC35F2
cg16769376	5.22151e-29	4.46355e-50	6.10818e-08	0.00851116	MDP1
cg20813773	2.77413e-29	5.3229e-50	1.44579e-08	0.00689922	C5orf36;ANKRD32
cg09194436	1.06728e-28	5.77294e-50	1.97317e-07	0.00994073	LIN52;ALDH6A1
cg02978542	1.38691e-28	6.19766e-50	3.10364e-07	0.010545	MTHFR;CLCN6
cg27293353	1.13753e-26	6.24475e-50	0.00207212	0.0288092	PRIM2
cg23318804	8.31245e-28	6.34374e-50	1.08921e-05	0.0164059	C15orf39
cg13332925	5.81383e-28	6.81056e-50	4.96297e-06	0.0149331	LOC100130691;AGPS
cg18870712	1.35768e-25	8.02875e-50	0.229586	0.0442557	ZNF551
cg03355298	1.50225e-25	8.03681e-50	0.280804	0.0450159	B2M
cg09656405	1.31107e-26	8.81416e-50	0.00195017	0.0285842	RPLP1
cg18112431	2.69745e-28	8.90097e-50	8.17468e-07	0.0118902	CDADC1
cg06449653	2.34083e-25	1.01462e-49	0.540056	0.0475365	HNRNPR
cg21372397	1.72308e-25	1.04778e-49	0.283362	0.045039	NA
cg01214321	4.1695e-26	1.05028e-49	0.0165525	0.0350402	DPYSL2
cg11175477	1.94922e-28	1.08187e-49	3.51194e-07	0.0106151	VPS29;RAD9B
cg17085299	8.98169e-29	1.14864e-49	7.02313e-08	0.00851284	IRF2BP1
cg10762132	2.62055e-25	1.15379e-49	0.595192	0.0479177	SLC20A1
cg24677780	8.81726e-26	1.17839e-49	0.0659749	0.039697	SEC1;CA11
cg01938354	3.51472e-29	1.26268e-49	9.78333e-09	0.00637558	KLHL28;FAM179B
cg23281417	9.96711e-29	1.53073e-49	6.48994e-08	0.00836885	STK17A
cg05725452	1.84984e-27	1.55485e-49	2.2008e-05	0.0176217	SDF2L1
cg15396310	1.6347e-25	1.89434e-49	0.141066	0.042396	BCL7B
cg26916927	2.77713e-26	1.92072e-49	0.00401538	0.0305602	GLO1
cg13260633	9.99197e-27	2.39312e-49	0.000417194	0.0242721	CBR4
cg24738006	8.39346e-26	2.51157e-49	0.0280502	0.0366827	PSMA7;SS18L1
cg17567317	4.48306e-27	2.74442e-49	7.32315e-05	0.0200805	POLR2F;C22orf23
cg27650175	5.56187e-26	3.04119e-49	0.0101718	0.0333494	DAB2IP
cg10448528	9.62639e-29	3.04644e-49	3.04183e-08	0.00739201	ZNF202
cg22404646	9.0981e-26	3.26381e-49	0.0253616	0.0363161	CD151
cg04711050	6.01918e-26	3.27401e-49	0.0110661	0.0336073	SLC1A1
cg12977318	1.36778e-26	3.84076e-49	0.000487099	0.0245862	VPS26B;NCAPD3
cg15175577	1.67915e-31	4.16274e-49	6.77331e-14	0.00061247	C22orf28
cg19576739	5.07134e-25	5.21296e-49	0.493357	0.0471406	TOP2B
cg11064558	8.91958e-27	5.43257e-49	0.000146448	0.0215476	ZNF295
cg24473385	7.02854e-26	5.49244e-49	0.00899425	0.0328829	ZNHIT3
cg07454215	8.33913e-28	5.89181e-49	1.1803e-06	0.0120975	DCP1A
cg16986494	5.43597e-26	6.07028e-49	0.00486794	0.0309706	FHIT
cg01538982	1.11815e-27	6.54423e-49	1.91048e-06	0.0128512	CCDC51;CCDC72
cg12787624	2.68597e-25	7.04412e-49	0.102418	0.04113	LIMA1
cg16257040	2.00829e-27	7.05917e-49	5.71349e-06	0.0147298	RMND5B
cg26929490	9.10916e-27	7.66221e-49	0.000108294	0.0207757	NIPBL
cg00819696	1.19113e-26	8.11551e-49	0.000174823	0.0218946	TIMELESS
cg22828804	2.78246e-25	8.42746e-49	0.0918672	0.0407199	UBOX5;FASTKD5
cg17647744	1.75313e-25	9.74918e-49	0.0315253	0.0369334	TMEM9B
cg17050100	1.40387e-27	1.27113e-48	1.55047e-06	0.012382	GPN1;CCDC121
cg06840042	1.11582e-25	1.51513e-48	0.00821744	0.0324605	MKRN2
cg15993402	1.04285e-24	1.94926e-48	0.557926	0.0476028	CHMP1A;C16orf55
cg19976011	6.02859e-25	2.01475e-48	0.180389	0.04317	SEP15;HS2ST1
cg12100077	2.70759e-27	2.05509e-48	3.56727e-06	0.0136814	KLHL7
cg22396353	9.06338e-25	2.15226e-48	0.381667	0.046079	GTSE1;CN5H6.4
cg04894993	1.89004e-25	2.33755e-48	0.015282	0.0344023	KLHDC10
cg24204740	1.20883e-25	2.3377e-48	0.00625086	0.0315431	PGM3;RWDD2A
cg11265916	9.67721e-27	2.42223e-48	3.86621e-05	0.0182581	MAPK1
cg14837411	5.37859e-26	2.70399e-48	0.00106987	0.026346	NA
cg08788717	8.81022e-26	3.01395e-48	0.00257535	0.0288268	STK33
cg05790999	9.24803e-27	4.39734e-48	1.94495e-05	0.0167112	HS1BP3
cg04322344	5.47097e-26	4.55271e-48	0.000657443	0.0249333	MRPL3
cg12729059	4.92163e-26	4.74024e-48	0.000510996	0.0242597	NA
cg25907916	1.65261e-24	4.83659e-48	0.564678	0.0476322	ZCCHC24
cg14750190	7.78612e-25	4.86322e-48	0.124657	0.0417158	TACO1
cg05749577	3.08154e-25	5.2985e-48	0.0179218	0.0348289	KIF23
cg09978128	3.81177e-25	5.63124e-48	0.0258018	0.0360537	NDEL1
cg10735116	2.10569e-24	5.79636e-48	0.764952	0.0488791	GPR89B
cg01442833	9.19627e-26	5.90104e-48	0.00143316	0.0270284	UNG
cg22982528	6.86887e-27	6.52141e-48	7.23485e-06	0.0147187	BRWD1
cg00793774	1.57041e-25	7.84547e-48	0.00314346	0.0292645	TRIM8
cg25202404	1.64207e-26	7.9445e-48	3.39403e-05	0.0177439	PXMP3
cg13113656	1.20972e-27	8.54713e-48	1.71219e-07	0.00884211	CLTC
cg05497616	1.79244e-26	9.78228e-48	3.28437e-05	0.0176326	CAMK4
cg09020461	2.0303e-24	1.08547e-47	0.379754	0.0460016	TP53BP1
cg09420988	7.80258e-26	1.24981e-47	0.000487118	0.0239562	MRPS30
cg01600782	4.60712e-25	1.28371e-47	0.0165346	0.0344486	CALM2
cg10774155	2.96998e-24	1.29129e-47	0.683099	0.0483988	VKORC1L1
cg24635866	1.94304e-26	1.56454e-47	2.41311e-05	0.0168946	CCT2
cg19070798	7.9935e-26	1.57066e-47	0.000406811	0.0234445	ANKRD54;MIR658
cg08733315	1.99881e-24	1.7275e-47	0.231273	0.0440094	BMF
cg25217357	5.29534e-28	1.86532e-47	1.50326e-08	0.00599322	C12orf61
cg11957880	1.06855e-24	1.87254e-47	0.0609765	0.0389613	UBE2N
cg23078294	1.24277e-27	1.9091e-47	8.09014e-08	0.00777908	RSBN1
cg02901122	1.43321e-27	1.99534e-47	1.02945e-07	0.008057	RPRD1A
cg18469326	8.16966e-27	2.22923e-47	2.99401e-06	0.0129031	ATAD5
cg05243815	3.69242e-24	2.31952e-47	0.587791	0.0477644	STRAP
cg12554819	2.35657e-24	3.05255e-47	0.181928	0.0430379	REV1
cg16340918	2.97919e-30	3.1024e-47	2.86087e-13	0.000655301	KIF11
cg01677098	4.3552e-26	3.35764e-47	5.64914e-05	0.0185568	TCEA1
cg26831968	2.28981e-24	3.44041e-47	0.152402	0.0423438	GBF1
cg16007680	5.77765e-25	4.26065e-47	0.00783477	0.0318361	GLI4
cg08724636	7.75289e-26	4.45238e-47	0.000135	0.0205021	RALA
cg23026920	3.81493e-26	4.95255e-47	2.93863e-05	0.0170687	TP53RK
cg07526021	1.82233e-26	5.75576e-47	5.7697e-06	0.0138617	MSH3;DHFR
cg22234344	3.85734e-25	5.87501e-47	0.00253261	0.0282919	HIBCH
cg04217178	4.19034e-26	5.99943e-47	2.92677e-05	0.0170208	ITM2B
cg02503970	4.89896e-26	6.10383e-47	3.93193e-05	0.017644	ST3GAL1
cg12906740	1.45229e-26	6.829e-47	3.08851e-06	0.0127293	NUDT15
cg10962407	9.08921e-26	7.94657e-47	0.000103961	0.0197699	ICA1L
cg25824330	8.03359e-26	8.45767e-47	7.63077e-05	0.0190444	MRPS18A
cg21413251	3.841e-24	8.77873e-47	0.168057	0.042661	PIP5K1B
cg12194493	1.29288e-25	8.95758e-47	0.000186605	0.0211451	PIGG;ZNF721
cg22544376	3.99451e-24	9.46819e-47	0.168524	0.0426669	DGUOK
cg06840226	2.99931e-24	1.08451e-46	0.0829486	0.0399379	NA
cg07811750	3.76138e-25	1.10144e-46	0.00128451	0.0262073	CAMTA2
cg14781919	1.94906e-24	1.17374e-46	0.0323654	0.0364936	ITGAE;GSG2
cg16481281	3.39662e-25	1.32798e-46	0.000868763	0.0250768	IL11
cg11713029	1.70163e-24	1.33803e-46	0.0216405	0.0350679	CCDC84
cg15641675	1.22795e-23	1.66513e-46	0.905553	0.0495699	DDX17
cg24494556	3.20787e-25	1.76183e-46	0.000584078	0.0239419	ZNF33B
cg10871523	1.80969e-27	1.80223e-46	1.81719e-08	0.0058089	SCLT1;C4orf33
cg22717127	2.75549e-26	1.91949e-46	3.9556e-06	0.0129441	NA
cg15025769	1.31221e-25	2.17744e-46	7.90793e-05	0.0189325	MYO9A;SENP8
cg05915281	2.2152e-24	2.20426e-46	0.0222619	0.0351034	IRF1
cg06894381	2.39474e-24	2.23148e-46	0.0256994	0.0356036	SLC35D1
cg02229516	5.94648e-25	2.54002e-46	0.00139214	0.0262874	TRMT1
cg20088535	7.53363e-26	2.65086e-46	2.14103e-05	0.0160663	PLK4
cg12168164	9.14466e-24	2.77873e-46	0.300946	0.0449248	TARS
cg21060854	3.29556e-24	2.93994e-46	0.036942	0.0368614	TOR1B
cg26453990	1.14587e-23	2.97715e-46	0.441035	0.046501	FIBP
cg10552385	4.4956e-24	3.52952e-46	0.0572611	0.038443	RB1
cg03809891	6.82093e-25	4.00539e-46	0.00116156	0.0256874	ZNF442
cg23807559	2.90465e-26	4.37635e-46	1.92786e-06	0.0115683	COG1
cg13127386	1.52474e-23	4.57046e-46	0.508662	0.0470877	SLC4A8
cg02241586	1.38816e-23	4.66676e-46	0.412917	0.0462105	PIKFYVE
cg00841581	4.75064e-26	5.37014e-46	4.20261e-06	0.0128371	STAG1
cg02426410	4.79719e-24	5.57047e-46	0.0413126	0.0371947	AASDH
cg17189058	4.96468e-26	5.76154e-46	4.27804e-06	0.0128537	C2orf42
cg17601843	4.94249e-26	6.06614e-46	4.02698e-06	0.0127374	MICALL1
cg02053171	6.95815e-25	6.1716e-46	0.000784495	0.0245074	WBSCR16
cg24818434	2.31215e-24	6.42534e-46	0.00832022	0.0316286	SLC25A44
cg04323187	5.09138e-25	6.64645e-46	0.000390015	0.0226144	CCDC24
cg18394496	1.16067e-24	6.75523e-46	0.00199423	0.0271614	TMEM179B
cg16619240	4.2471e-24	6.88059e-46	0.0262156	0.035535	LIMA1
cg21624883	1.02538e-25	7.8569e-46	1.33818e-05	0.0148996	IPPK
cg10527457	5.42481e-24	8.04542e-46	0.036578	0.0367105	0
cg24693620	1.93802e-24	8.15024e-46	0.00460837	0.0296908	RAB5B
cg26162695	5.77791e-28	8.73285e-46	3.82284e-10	0.00273779	ELAC2
cg08102619	4.15812e-24	8.87796e-46	0.0194752	0.0344581	TIAL1
cg20713333	5.09004e-27	1.29135e-45	2.00631e-08	0.00558359	RG9MTD2;MTTP
cg25673373	5.53032e-25	1.30946e-45	0.000233565	0.0211633	ARL4D
cg23613305	1.61389e-23	1.3481e-45	0.193207	0.0430374	KDSR
cg18680021	5.40524e-24	1.35632e-45	0.0215411	0.0347552	OTUB2
cg08592230	2.86866e-23	1.37478e-45	0.598584	0.0477557	GPSM3;NOTCH4
cg20497627	2.87578e-24	1.44854e-45	0.0057093	0.0302793	MTIF2
cg23481221	1.17895e-26	1.7946e-45	7.74505e-08	0.0069211	TOMM34
cg15628498	4.31469e-23	2.17201e-45	0.857112	0.049316	ONECUT1
cg13208732	3.37731e-23	2.29931e-45	0.496073	0.0469353	CHCHD7;PLAG1
cg01373706	1.30432e-23	2.65055e-45	0.0641847	0.0386666	TMEM86A
cg19061982	3.55623e-26	2.85104e-45	4.43584e-07	0.00900084	POLR1B
cg26198776	2.208e-25	3.05343e-45	1.59665e-05	0.0149589	EIF3F
cg21043754	9.01255e-25	3.11492e-45	0.000260765	0.021265	DDB1;DAK
cg12280407	1.17664e-25	3.16729e-45	4.3712e-06	0.0125349	KCTD12
cg01994328	4.91041e-23	3.54187e-45	0.680773	0.0482969	MAP3K8
cg06839953	3.3195e-24	3.66728e-45	0.0030047	0.0281026	TMEM222
cg23521069	3.3558e-26	3.88317e-45	2.90006e-07	0.00837382	SIP1
cg15809230	4.3039e-27	3.94083e-45	4.70042e-09	0.00417227	SIN3A
cg05098471	1.53313e-25	3.9458e-45	5.95691e-06	0.0130378	MEIS1
cg11743795	9.74604e-24	3.97304e-45	0.0239075	0.0349842	SLMAP
cg12612336	5.95423e-25	4.18394e-45	8.47354e-05	0.0184743	PRPSAP1
cg27199523	6.20222e-24	4.25672e-45	0.00903689	0.0316139	CCDC28A
cg13277385	2.22649e-24	4.30783e-45	0.00115075	0.0252169	DECR1
cg20956373	4.26508e-25	5.00473e-45	3.63475e-05	0.0165504	USP48
cg05173789	5.85635e-24	5.06707e-45	0.00676857	0.0306303	RPLP0
cg08524525	4.58954e-24	5.66165e-45	0.00372044	0.028692	LOC729338;BBS12
cg15249164	5.39078e-26	5.88667e-45	4.93667e-07	0.00900576	ATP5O
cg06552037	4.02086e-23	6.30026e-45	0.256613	0.0441081	INHA;OBSL1
cg14161426	5.05245e-25	6.99949e-45	3.64701e-05	0.0164855	ERAP1
cg00784357	3.65079e-23	7.8698e-45	0.16936	0.0423843	RAC1
cg07865790	4.46609e-23	8.03667e-45	0.248187	0.0439555	IKBIP;APAF1
cg19709058	6.1546e-28	8.50227e-45	4.45518e-11	0.00155991	C2orf52
cg17150465	1.89981e-23	8.62664e-45	0.0418389	0.0369291	SCRIB
cg19132701	1.70989e-24	8.76931e-45	0.000333402	0.0216852	CHMP6
cg10805447	6.76985e-23	8.86122e-45	0.517207	0.0470767	ZBTB43
cg03822011	1.92962e-25	9.10131e-45	4.09107e-06	0.0121968	FANCF
cg08412305	5.81874e-24	9.9841e-45	0.00339117	0.0283028	DCAF6;BRP44
cg24711626	4.07782e-25	1.01713e-44	1.63485e-05	0.014747	KIAA1012
cg02279071	8.8462e-25	1.08208e-44	7.23194e-05	0.0179071	MLH1;EPM2AIP1
cg21309049	4.47331e-26	1.28935e-44	1.55198e-07	0.00736701	STK17A
cg24975769	7.20347e-23	1.48931e-44	0.348415	0.0453545	FXC1;ARFIP2
cg11868029	3.11913e-23	1.49052e-44	0.0652723	0.0385533	CTSC
cg03278960	1.74882e-24	1.49637e-44	0.000204387	0.020324	C16orf57;ZNF319
cg02987051	1.67039e-25	1.4991e-44	1.86126e-06	0.0107844	IER3IP1
cg08773844	8.83819e-23	1.79395e-44	0.435428	0.0463065	CCDC25
cg06191203	7.41309e-23	1.99524e-44	0.275424	0.0443415	RIF1
cg10575841	8.35395e-23	1.99847e-44	0.349208	0.0453511	TMED7;TMED7-TICAM2
cg17896249	2.78244e-24	2.03817e-44	0.000379849	0.0218534	E2F4
cg13114389	6.09891e-27	2.14251e-44	1.73613e-09	0.00324335	ENTPD7
cg09881855	1.24346e-24	2.2833e-44	6.77168e-05	0.017596	SNAI2
cg15397506	3.6339e-23	2.4123e-44	0.0547414	0.0378265	LOC93622
cg06484397	4.02031e-23	2.48077e-44	0.0651526	0.0384929	GLIPR2
cg02886284	2.15378e-24	2.64314e-44	0.000175503	0.0198241	CPE
cg18607470	9.69472e-24	2.67607e-44	0.00351214	0.0282388	KIAA0895
cg16672449	2.13276e-23	2.87189e-44	0.0158386	0.033252	RUVBL1
cg03563403	8.10877e-24	3.01919e-44	0.00217781	0.0267358	FANCG
cg10891157	7.58283e-25	3.34913e-44	1.71685e-05	0.0145853	CRTAP
cg23478284	6.4966e-23	3.35479e-44	0.125808	0.0410666	PTPN13
cg20770311	7.50968e-26	3.71215e-44	1.51921e-07	0.0071455	SMPD1
cg17541425	1.85447e-23	3.72769e-44	0.00922568	0.0313441	NA
cg21508214	1.10921e-22	3.73173e-44	0.329698	0.0450756	SMC4;IFT80
cg17471019	1.19717e-22	3.9073e-44	0.366806	0.0455331	TMEM67
cg10982775	5.16272e-23	4.06528e-44	0.0655642	0.0384652	PLEKHA8
cg15046735	1.81806e-22	4.38818e-44	0.753236	0.0487099	ALKBH1;C14orf156
cg23434459	1.21071e-24	5.1629e-44	2.83914e-05	0.0155191	BCAP29
cg12721546	3.23252e-24	5.30242e-44	0.000197064	0.0199636	BCLAF1
cg16738336	2.58624e-26	5.36707e-44	1.24624e-08	0.00456707	DHX29;SKIV2L2
cg01091448	5.67584e-25	5.96881e-44	5.39725e-06	0.0122799	AMACR
cg20886062	3.9861e-24	7.08547e-44	0.000224248	0.020227	DCI
cg21634602	1.08711e-23	7.25138e-44	0.00162976	0.0256951	APC
cg14489884	1.50539e-23	7.31838e-44	0.00309659	0.027661	MRFAP1L1
cg03062665	1.35969e-25	7.88249e-44	2.3454e-07	0.00752912	CALM1
cg12504957	1.27457e-22	8.00286e-44	0.202994	0.0429721	MDM2
cg07383972	3.592e-24	8.47451e-44	0.000152251	0.0192233	NUP205
cg07356753	5.33477e-24	1.02794e-43	0.000276862	0.0206867	GBE1
cg26820922	7.63231e-25	1.03046e-43	5.65305e-06	0.0122438	YIPF4
cg25131727	1.86864e-22	1.12983e-43	0.309056	0.0447423	PTS
cg17616707	2.06597e-22	1.37056e-43	0.311423	0.0447654	ATP5B;SNORD59A
cg20612559	1.56185e-25	1.37455e-43	1.77467e-07	0.00708573	LOC100306951;INPP5K
cg14452875	9.86596e-24	1.63585e-43	0.000595025	0.0226336	NR1D2
cg25490411	1.64119e-24	1.67424e-43	1.60879e-05	0.0141015	MANBA
cg21465754	8.1701e-24	1.81708e-43	0.000367352	0.0213055	RAD51
cg04745698	4.92685e-24	1.92274e-43	0.000126246	0.0185887	UPF2
cg13409216	2.61249e-23	2.51913e-43	0.0027093	0.0270123	SUPV3L1
cg22734085	6.78666e-23	2.57217e-43	0.0179066	0.0333675	C4orf38;WWC2
cg23264519	1.90618e-24	2.67545e-43	1.35809e-05	0.0136649	TMPO;LOC100128191
cg22960501	1.48241e-22	2.92358e-43	0.0751664	0.0387944	IKBKB
cg11939047	2.0499e-25	2.98666e-43	1.40696e-07	0.00667047	NA
cg00777555	1.79145e-24	3.15601e-43	1.01688e-05	0.013074	ARF4
cg10806140	2.93374e-25	3.2968e-43	2.61066e-07	0.00738827	SFRP4
cg13788301	6.57324e-24	3.33895e-43	0.000129405	0.0185265	TOM1
cg25808839	6.7954e-25	3.34819e-43	1.37918e-06	0.00967124	LACTB
cg23546413	3.98623e-22	3.35467e-43	0.47367	0.046575	NA
cg00186141	2.6113e-23	3.54826e-43	0.00192176	0.0258845	PODXL
cg23335946	2.54792e-22	3.58068e-43	0.181303	0.0423902	C1orf25;C1orf26
cg08567916	5.52461e-22	3.63524e-43	0.839595	0.0491844	SPRYD3
cg08866753	4.16376e-23	3.65103e-43	0.00474849	0.0287418	PABPC4
cg10256052	3.15757e-22	3.70349e-43	0.269212	0.0440799	CPSF4;PTCD1
cg16521836	3.21787e-24	3.98343e-43	2.59945e-05	0.0148809	QTRTD1;KIAA1407
cg06347928	4.91617e-25	4.29213e-43	5.63094e-07	0.00833419	IFIH1
cg24115593	5.01409e-23	4.36309e-43	0.00576223	0.0293494	CCDC99
cg14585160	8.3767e-23	4.89163e-43	0.0143447	0.0324746	ZNF408;ARHGAP1
cg09730017	1.1223e-22	4.98673e-43	0.0252579	0.034531	HMBS
cg22812892	5.03622e-23	5.2185e-43	0.00486031	0.0287541	IDE
cg05492503	1.41992e-22	5.97608e-43	0.0337372	0.0355931	NA
cg23922914	3.27937e-23	6.35195e-43	0.00169306	0.0253842	TGDS
cg21768899	6.62203e-23	7.26451e-43	0.00603637	0.0294148	C12orf75
cg03499052	5.02595e-23	7.27752e-43	0.00347098	0.0275984	FAM114A1;MIR574
cg12814525	1.95184e-24	7.36121e-43	5.17536e-06	0.0116585	MDC1
cg18381880	2.79297e-22	7.67447e-43	0.101644	0.0399164	VDAC3
cg14519036	5.55684e-25	7.7541e-43	3.98221e-07	0.00775686	TNKS2
cg26817382	1.89596e-23	8.26581e-43	0.000434883	0.0214325	TMED4
cg16148403	3.67934e-26	8.34543e-43	1.62215e-09	0.00274421	SEPSECS
cg14767877	1.02979e-22	8.35977e-43	0.0126855	0.031953	PSAP
cg14196211	2.94648e-22	1.04529e-42	0.0830561	0.039062	MRPL12
cg27416437	6.53825e-22	1.04977e-42	0.40722	0.0458535	EWSR1;RHBDD3
cg18464559	2.59531e-23	1.05753e-42	0.00063692	0.0224296	ITGB3BP;EFCAB7
cg26450769	1.80198e-25	1.4357e-42	2.2617e-08	0.00456325	DDX24;IFI27L1
cg05845357	4.48324e-23	1.43696e-42	0.00139875	0.0246442	CBY1;LOC646851
cg03109066	1.51049e-24	1.45157e-42	1.57179e-06	0.00956156	AP1AR
cg10749011	6.95104e-24	1.46912e-42	3.28883e-05	0.0150798	ITGA6
cg27116713	1.02701e-22	1.49206e-42	0.00706905	0.029822	GRK6
cg21893220	1.52788e-22	1.52966e-42	0.015261	0.0325188	SMC2
cg11084035	1.51749e-23	1.53794e-42	0.00014973	0.0185414	GANAB
cg00184884	2.45548e-22	1.56838e-42	0.0384434	0.035966	SFI1
cg03079549	2.18035e-25	1.63205e-42	2.91287e-08	0.00476678	PLDN
cg10218426	1.33363e-21	1.93346e-42	0.919889	0.0496026	CKAP2
cg10708828	1.95104e-22	2.08885e-42	0.0182233	0.0331161	NFIL3
cg18413240	4.05013e-25	2.13266e-42	7.69158e-08	0.00565874	SLC35A5;ATG3
cg11047295	3.14966e-22	2.17711e-42	0.0455666	0.0365847	HMGB1
cg24678429	9.90456e-22	2.20896e-42	0.444102	0.0462155	PTPRE
cg26226968	2.21315e-22	2.37506e-42	0.0206228	0.0335525	SMARCAD1
cg21255626	1.94382e-22	2.44983e-42	0.0154233	0.032483	UQCRFS1
cg15211655	5.50384e-25	2.67355e-42	1.13303e-07	0.00602807	OSBPL1A
cg08350173	3.73686e-22	2.85672e-42	0.0488816	0.0368267	B2M
cg06765434	2.7221e-23	2.98825e-42	0.000247965	0.0196639	TXNL1
cg22190861	3.76139e-22	2.99193e-42	0.0472873	0.0366902	GPR155
cg23239052	7.01228e-23	3.31181e-42	0.00148475	0.0246524	FLJ90757;BAIAP2
cg09227136	1.36926e-21	3.88143e-42	0.483039	0.046579	GOLGA1
cg01991383	1.8116e-21	3.91118e-42	0.839106	0.0491614	FOXRED1;SRPR
cg17044611	2.7261e-23	4.07482e-42	0.000182379	0.0188116	ASAH1
cg06837731	2.01767e-21	4.23498e-42	0.961281	0.0498103	ERLIN1
cg16382382	4.55443e-22	4.49981e-42	0.0460972	0.0365382	TGFBR3
cg04828892	4.33467e-22	4.50071e-42	0.0417475	0.0361488	PPM1J
cg18938150	1.83731e-21	4.5347e-42	0.744413	0.0485918	LSM12
cg25756129	2.91896e-25	4.75793e-42	1.79076e-08	0.00417779	TRA2B
cg09573435	4.57088e-22	4.85895e-42	0.042999	0.0362546	SEMA6A
cg13825058	1.75236e-23	5.25513e-42	5.84334e-05	0.0160444	MND1
cg18846362	4.87152e-22	5.31349e-42	0.0446631	0.0363923	CA12
cg11474075	1.34443e-25	6.16448e-42	2.93209e-09	0.00284924	TTC5
cg26623286	8.2913e-23	6.72913e-42	0.00102161	0.0233897	C17orf100;MED31
cg05922972	2.89656e-23	7.22991e-42	0.000116047	0.0175685	TSPAN3
cg03872267	2.17958e-25	7.46059e-42	6.36756e-09	0.00332937	MRPL46;MRPS11
cg08413469	3.50966e-24	7.553e-42	1.63083e-06	0.00926738	DEPDC1
cg25124223	9.57206e-24	7.94416e-42	1.15336e-05	0.0125871	NUP43
cg17638137	2.03617e-22	8.09531e-42	0.00512145	0.0284247	TCERG1
cg25438440	2.43336e-21	8.33532e-42	0.710378	0.0483605	CLDND1
cg07125009	2.90431e-21	8.60036e-42	0.980775	0.049906	ZNF689
cg15810744	2.37996e-23	1.03736e-41	5.46022e-05	0.0157348	CORO1B
cg05720937	1.8663e-21	1.27601e-41	0.272966	0.0439286	ACTR1B
cg12497298	1.53238e-21	1.50951e-41	0.15556	0.041437	MUL1
cg22636253	2.39794e-21	1.5257e-41	0.376881	0.0453825	SSRP1
cg15039399	3.24357e-21	1.6013e-41	0.657011	0.0479771	CDK2AP2
cg04510262	5.3523e-24	1.93356e-41	1.48157e-06	0.00892287	PTPN2
cg10583632	6.60323e-22	2.10501e-41	0.0207137	0.0332353	ZNF624
cg10318443	3.84067e-22	2.1539e-41	0.00684839	0.0292335	GLOD4;RNMTL1
cg06622725	3.39775e-23	2.20266e-41	5.24126e-05	0.0154678	PEX16
cg14118546	1.52612e-24	2.23393e-41	1.04257e-07	0.00555706	KIAA1012
cg02060698	1.73648e-21	2.42495e-41	0.124347	0.0404292	FOXO3
cg12963312	1.57626e-22	2.71707e-41	0.000914439	0.022763	TRAM2
cg00475955	3.53679e-22	3.35421e-41	0.00372931	0.0270939	C9orf114
cg00472814	1.22545e-21	3.38938e-41	0.0443066	0.0361173	ADAMTS1
cg16625216	4.7718e-22	3.40998e-41	0.00667746	0.029061	TMEM175;GAK
cg17829314	3.89081e-22	3.50438e-41	0.00431985	0.0275738	C1orf122;YRDC
cg24098951	8.38778e-22	3.50937e-41	0.0200477	0.0330319	LRP12
cg04718414	6.66496e-22	3.51103e-41	0.012652	0.0313257	CDC16
cg12266551	4.33007e-24	3.52287e-41	5.32222e-07	0.00737315	TOMM40
cg06463913	1.01968e-23	3.64384e-41	2.85344e-06	0.00979905	BET1L;RIC8A
cg09245378	1.45775e-22	3.67379e-41	0.00057843	0.0213822	FAM175B
cg05337966	1.30306e-22	3.96834e-41	0.000427877	0.0205288	C13orf1
cg10264187	4.19529e-22	4.32229e-41	0.00407202	0.0273354	SLC39A13
cg19157971	1.10296e-23	4.46512e-41	2.72451e-06	0.00968032	RABIF
cg14074431	9.19108e-23	4.51306e-41	0.000187181	0.0183234	MAP3K10
cg18676393	3.87346e-23	4.99858e-41	3.00158e-05	0.0140701	GEMIN6
cg16743781	9.12557e-23	6.3523e-41	0.000131096	0.0173576	RHOC
cg13264208	5.03647e-21	7.64007e-41	0.332013	0.0447158	SEC61A1
cg09303043	4.52624e-22	7.64671e-41	0.00267917	0.0258472	ALDH3A2
cg03366896	5.90755e-22	8.16953e-41	0.00427187	0.0273697	ECHS1
cg05890019	1.36332e-21	8.3066e-41	0.0223756	0.0333132	WDFY3;C4orf12
cg19234509	2.01718e-23	8.49265e-41	4.79122e-06	0.0104671	BCAS2
cg13890487	2.03228e-22	8.62009e-41	0.000479133	0.0206627	ISCA1
cg22950347	1.00012e-23	8.87545e-41	1.12697e-06	0.00820186	C13orf23;NHLRC3
cg24318412	2.89681e-22	9.2794e-41	0.000904318	0.0224586	ASH2L
cg02496295	1.83414e-23	1.11963e-40	3.00461e-06	0.00963382	ADD1
cg18757066	1.90877e-23	1.24005e-40	2.93809e-06	0.00957528	ZC3H15
cg23367478	1.31642e-22	1.25354e-40	0.000138246	0.0173267	PDE3A
cg07387450	8.02447e-22	1.28592e-40	0.00500749	0.0278177	TMED5;CCDC18
cg05492605	7.61373e-21	1.36068e-40	0.426029	0.0458532	PPP1R8
cg13426503	3.00755e-22	1.40932e-40	0.000641822	0.0213718	RBL2
cg16961092	3.86864e-21	1.47194e-40	0.101678	0.0393831	KIAA1737
cg09835543	2.2707e-21	1.49706e-40	0.0344414	0.0349058	DIRAS2
cg10423227	9.1849e-23	1.56869e-40	5.37789e-05	0.0150603	AFTPH
cg00476580	4.54419e-22	1.5929e-40	0.00129636	0.023415	ANP32E
cg17272491	7.20747e-21	1.82139e-40	0.285209	0.0439619	GOLGA3
cg25990230	7.59693e-23	2.09547e-40	2.7542e-05	0.0135511	PMS2L3
cg18666238	5.92669e-21	2.16272e-40	0.162414	0.0413943	FUBP1
cg27011042	4.70421e-23	2.68269e-40	8.24902e-06	0.0111561	MFGE8
cg23051655	9.80062e-23	2.79125e-40	3.44119e-05	0.01395	SCYL3
cg06786424	1.21294e-22	2.79392e-40	5.2658e-05	0.0148748	PRPF4B
cg23106864	1.50798e-20	2.92673e-40	0.776981	0.0487398	SASS6;CCDC76
cg26615712	7.76634e-21	2.98224e-40	0.202251	0.0423532	GPI
cg03958344	3.5554e-22	2.98498e-40	0.000423482	0.0200338	CNP
cg23517548	7.31739e-22	3.06097e-40	0.00174926	0.0241963	NFATC2IP
cg22760576	6.50041e-21	3.07757e-40	0.137301	0.0406165	EYA3
cg11142466	3.75784e-22	3.22896e-40	0.000437334	0.020104	KRCC1
cg12206093	1.17765e-21	3.37488e-40	0.00410938	0.0269537	FRMD8
cg11653266	3.0057e-21	3.42607e-40	0.026369	0.0337265	MRPL38
cg08584430	3.88385e-21	3.88713e-40	0.0388058	0.0352452	IP6K1
cg24606773	1.94094e-21	3.93846e-40	0.00956529	0.0298789	RAB21
cg19318326	5.55583e-22	4.22765e-40	0.000730127	0.0214901	KIAA1919
cg04053638	3.53518e-21	4.3294e-40	0.0288666	0.0340463	SUCLG1
cg23963136	1.2073e-20	4.86574e-40	0.299556	0.0441284	CD320
cg03077062	1.16775e-22	5.03754e-40	2.70694e-05	0.0133053	SFXN5
cg07453618	1.37935e-20	5.12888e-40	0.370961	0.0451335	TPRG1L
cg25672287	6.21949e-21	5.21961e-40	0.074109	0.0378867	DECR2
cg18895155	2.46877e-22	5.28753e-40	0.000115267	0.016538	ZNF498
cg16257685	3.14271e-23	5.34893e-40	1.84647e-06	0.00853563	UCHL3
cg15492003	3.2081e-22	5.49625e-40	0.000187253	0.0177309	ALG2;SEC61B
cg22622686	6.00733e-22	5.7781e-40	0.000624565	0.0209682	NA
cg07817783	7.80462e-24	5.95178e-40	1.02343e-07	0.00495472	DAP
cg04208151	1.33891e-20	6.01234e-40	0.298165	0.0440933	C1orf183;DDX20
cg14605134	1.01564e-20	6.04886e-40	0.170531	0.0415219	EFNA4
cg07016325	7.33566e-21	6.12766e-40	0.0878181	0.0385937	PAPOLA
cg07697078	1.36552e-21	6.78503e-40	0.00274816	0.0254705	PFDN1
cg08428707	1.46504e-22	6.88824e-40	3.11593e-05	0.013523	CHMP4B
cg14059475	1.03331e-21	7.10985e-40	0.00150176	0.0235344	PREPL;C2orf34
cg10546523	1.83064e-21	7.75151e-40	0.00432332	0.0269554	SEMA3B
cg01515426	1.29798e-21	8.75073e-40	0.00192528	0.0242679	ANAPC11;THOC4
cg02641095	2.56462e-21	8.90056e-40	0.0073897	0.0287963	LSM11
cg08292112	1.51388e-22	9.2085e-40	2.48883e-05	0.0129875	UBE2K
cg17055145	4.65998e-21	9.90185e-40	0.0219306	0.0328351	MYO6
cg02312170	1.77046e-23	1.02666e-39	3.05314e-07	0.00602468	WDR11
cg15482690	2.15333e-21	1.08583e-39	0.00427028	0.0268437	TARDBP
cg11395917	7.73074e-24	1.09259e-39	5.46997e-08	0.00426352	PLEKHB2
cg04936062	6.45326e-22	1.12445e-39	0.000370354	0.0193525	THRAP3
cg03371306	6.54241e-23	1.19209e-39	3.59059e-06	0.00939102	FBXW7
cg27274728	5.34063e-24	1.24554e-39	2.28995e-08	0.00352413	CASP6
cg14341579	6.14928e-21	1.27893e-39	0.0295666	0.0339727	IRS2
cg25096582	3.05688e-21	1.38337e-39	0.00675487	0.02839	CFL2
cg23137254	8.43602e-22	1.43856e-39	0.000494706	0.0200933	NA
cg18505908	2.3407e-21	1.47117e-39	0.00372418	0.026316	APBA1
cg21908116	1.37313e-20	1.55469e-39	0.121278	0.0399035	LRRC1
cg22387994	2.73506e-20	1.57532e-39	0.474859	0.046271	NAPA
cg25760229	6.10446e-21	1.58847e-39	0.0234593	0.0330206	CACNA1H
cg15584630	6.41675e-22	1.66422e-39	0.000247412	0.0181808	TSC22D2
cg04916200	1.49972e-20	1.66628e-39	0.134982	0.0403744	RIC8B
cg18825999	1.5141e-22	1.67704e-39	1.36699e-05	0.011661	PNRC2
cg19075838	2.05639e-23	1.70191e-39	2.48471e-07	0.00569413	EPS8
cg26276530	2.90676e-20	1.74216e-39	0.484988	0.0463702	CMAS
cg04350610	2.99801e-22	2.20514e-39	4.07596e-05	0.0138115	BTAF1
cg05019152	4.25024e-20	2.40073e-39	0.752459	0.0485478	FAM82A2
cg24000099	5.51119e-21	2.47641e-39	0.012265	0.0304534	DAGLB
cg09288658	2.83148e-21	2.50302e-39	0.00320304	0.0256964	ZAK
cg13670595	1.9269e-22	2.56893e-39	1.44532e-05	0.0116653	CDR2L
cg01846065	8.27435e-22	2.62617e-39	0.000260702	0.0182068	STAM2
cg02361363	7.11336e-21	2.80782e-39	0.0180211	0.0318953	ST3GAL3
cg07315445	2.24373e-20	2.93474e-39	0.171541	0.041407	MYL6
cg22016818	2.92666e-21	3.64822e-39	0.00234781	0.0245893	TULP3
cg05650565	1.27032e-20	3.69984e-39	0.0436155	0.0353952	UBXN4
cg11274211	1.88835e-22	4.16003e-39	8.57174e-06	0.0105831	PIP5K1B;FAM122A
cg13932624	2.19164e-20	4.71358e-39	0.101903	0.0390084	TBRG1
cg19534879	3.05548e-21	5.05942e-39	0.00184526	0.0237394	CXXC4
cg22153116	6.00908e-21	5.35481e-39	0.00674329	0.0281123	TTC39B
cg00184893	2.17247e-21	6.41714e-39	0.000735471	0.020871	ALOXE3
cg03549571	6.02736e-20	6.56568e-39	0.553318	0.0469746	DHH
cg20180148	4.50848e-21	7.34762e-39	0.00276639	0.0249725	DNM1L
cg06586599	2.64567e-20	7.35652e-39	0.0951479	0.0386522	MCOLN1
cg25841091	2.77646e-21	7.85316e-39	0.000981609	0.0216798	UFD1L;CDC45L
cg18014844	3.67441e-21	8.25963e-39	0.00163461	0.0232419	PARS2
cg22084336	1.21278e-23	8.65866e-39	1.6987e-08	0.00302288	UBP1
cg01483882	1.16781e-21	8.67397e-39	0.000157228	0.0166128	TP53INP2
cg11681073	9.16742e-22	9.34141e-39	8.99667e-05	0.0152389	NA
cg03564506	3.61599e-22	1.01138e-38	1.29283e-05	0.0111242	TRRAP
cg15444978	1.08331e-21	1.02577e-38	0.000114408	0.0157889	MARK3
cg13383490	9.50314e-21	1.03812e-38	0.00869932	0.028903	TSG101
cg04185893	2.92417e-21	1.04722e-38	0.000816517	0.021061	PTBP2
cg13469311	2.81357e-21	1.11634e-38	0.000709119	0.0206308	PGRMC2
cg19669439	6.15969e-22	1.32643e-38	2.86044e-05	0.0126216	BTRC
cg00464269	6.03045e-20	1.55666e-38	0.233618	0.0427085	TNFAIP1;IFT20
cg17788682	6.54872e-20	1.56402e-38	0.274202	0.0434761	ARNT2
cg26331192	3.82161e-20	1.68659e-38	0.0865927	0.0381333	GMNN
cg11542231	2.12063e-22	1.74023e-38	2.58417e-06	0.00827133	RPA2
cg23905308	2.96395e-22	1.88143e-38	4.66932e-06	0.00918714	PER2
cg18371284	5.01436e-21	1.91318e-38	0.00131424	0.0223611	ZFP1
cg03961189	8.11991e-21	2.14101e-38	0.00307952	0.0250919	CTR9
cg03759077	2.76599e-20	2.21906e-38	0.0344773	0.0341441	ARL6IP6
cg25126812	1.88357e-20	2.93817e-38	0.012075	0.0299247	ACTN1
cg25477181	6.76366e-20	3.15712e-38	0.144901	0.0403973	PITPNB;LOC284900
cg05395196	2.46239e-20	3.3087e-38	0.0183255	0.0315195	HSF2
cg21171373	8.77008e-21	3.73896e-38	0.0020571	0.0236282	WDR5B
cg02901159	9.95734e-22	4.28323e-38	2.31481e-05	0.0119002	CLNS1A
cg23790767	4.83412e-22	4.38611e-38	5.3279e-06	0.00920761	ELL3
cg08766742	8.6111e-20	4.61784e-38	0.160575	0.0408377	SLC25A19
cg25856179	3.63476e-22	4.61885e-38	2.86034e-06	0.00820572	STAT1
cg18206040	7.04842e-20	4.75582e-38	0.104462	0.0388491	DNAJA2
cg08560942	3.00382e-20	4.78585e-38	0.0188534	0.0315642	ACHE
cg13619915	2.49357e-23	4.9523e-38	1.25556e-08	0.00258433	SLITRK3
cg05459203	2.16335e-20	5.00783e-38	0.0093455	0.0288517	NUDCD3
cg02710105	1.38621e-19	6.56716e-38	0.292605	0.0436903	MAP4K3
cg21132104	9.86752e-22	7.3498e-38	1.32477e-05	0.0106876	SPATA5L1
cg08190291	2.59234e-20	8.08233e-38	0.00831471	0.0283178	ADAMTS5
cg07900766	1.80707e-22	8.29486e-38	3.93678e-07	0.00546275	SPAG16
cg08229627	1.42777e-19	8.68758e-38	0.234649	0.0425903	NPHP1
cg11221508	4.25343e-21	9.15015e-38	0.00019772	0.0165966	ZNF830;CCT6B
cg25559100	1.5966e-19	9.97455e-38	0.255564	0.0429953	CSNK2A1
cg05069385	4.56458e-22	1.03947e-37	2.00443e-06	0.00749736	FKBPL
cg19149454	7.52041e-20	1.0783e-37	0.0524498	0.035677	ADSL
cg08715135	4.07243e-20	1.08686e-37	0.0152593	0.0305757	TRIB1
cg07356771	3.48538e-21	1.14928e-37	0.0001057	0.0149839	IL17RB;CHDH
cg15018760	2.73522e-21	1.21494e-37	6.15785e-05	0.0137154	TYMP;SCO2
cg04960652	2.36872e-22	1.22982e-37	4.56232e-07	0.00555334	BNIP1
cg10872447	1.8475e-19	1.2764e-37	0.267413	0.0431986	GTF2F2
cg19951443	3.05438e-19	1.30809e-37	0.713197	0.048197	C9orf46
cg25762395	1.9558e-20	1.36021e-37	0.00281217	0.0243624	LOC100133612;C1orf174
cg24343515	4.09686e-21	1.36398e-37	0.000123053	0.0153069	PI4K2A
cg18878034	1.13039e-20	1.36572e-37	0.000935603	0.0208401	C6orf108
cg09775312	4.89485e-20	1.38751e-37	0.017268	0.031017	PPP1R3C
cg04531710	5.11435e-22	1.4617e-37	1.78947e-06	0.0072606	EIF4G1
cg14297700	1.55018e-20	1.51231e-37	0.00158899	0.0224629	NA
cg03862540	1.06075e-22	1.62512e-37	6.92375e-08	0.00364709	PPP4R1
cg09086761	8.4269e-20	1.76917e-37	0.040139	0.034448	MTA2
cg11100802	3.91714e-20	1.87917e-37	0.00816532	0.0280732	TRIM52
cg00350702	2.05901e-21	1.97172e-37	2.15018e-05	0.011372	ERGIC3
cg05367858	5.07691e-21	2.02969e-37	0.00012699	0.0152808	RNF141
cg20314325	7.75209e-20	2.04012e-37	0.0294565	0.0331193	CASC5
cg26577945	1.43195e-20	2.12078e-37	0.000966847	0.0208301	NA
cg00230368	5.52853e-20	2.1235e-37	0.0143935	0.0302161	IGF2R
cg17597195	3.19505e-19	2.15873e-37	0.472887	0.0460378	TMEM126B;DLG2
cg02045085	9.35463e-21	2.22115e-37	0.000393981	0.0182088	MPP5
cg07098866	3.66116e-19	2.63229e-37	0.509219	0.0464121	NA
cg18546419	6.10145e-21	2.66202e-37	0.000139847	0.0154474	UIMC1
cg12085225	4.4608e-19	2.8652e-37	0.694496	0.0480392	SETX
cg12971958	3.19108e-21	2.9115e-37	3.4975e-05	0.0122629	PDCD6IP
cg21262854	3.59166e-21	2.93595e-37	4.39383e-05	0.0127455	CCDC132
cg23434919	4.38554e-21	3.00924e-37	6.39129e-05	0.0135654	STK10
cg12598364	3.51863e-21	3.01399e-37	4.10777e-05	0.0125943	GCAT
cg21572316	2.65891e-21	3.40965e-37	2.07347e-05	0.0111629	ABCA1
cg01065920	1.71746e-21	3.87138e-37	7.6192e-06	0.00929357	NDUFA12
cg09926889	1.10324e-19	4.16405e-37	0.0292295	0.0329619	RNF34
cg04536998	2.91836e-19	4.24096e-37	0.200824	0.0416932	CUL4A;PCID2
cg22606062	1.00268e-22	4.97584e-37	2.0205e-08	0.00257603	CCNI
cg16475089	5.10032e-19	5.81697e-37	0.447196	0.0457014	NA
cg13576739	1.01039e-19	6.2069e-37	0.0164475	0.0305331	PFDN6;WDR46
cg20141751	1.21394e-19	6.23487e-37	0.0236355	0.0320056	GLT8D1;SPCS1
cg13958304	5.35086e-21	6.69112e-37	4.27905e-05	0.0124762	RSBN1
cg06513075	4.26806e-20	6.72635e-37	0.0027082	0.0238563	NAT10
cg01036173	2.42719e-21	7.63524e-37	7.7159e-06	0.00915115	C9orf46
cg06808983	2.29455e-19	8.0183e-37	0.0656616	0.0363713	G6PC3
cg22063653	5.57929e-19	8.97103e-37	0.346989	0.044368	BPGM
cg11730691	7.27692e-21	9.11435e-37	5.80991e-05	0.0130635	NA
cg07084161	2.35565e-21	9.67165e-37	5.73746e-06	0.00859885	NBN
cg12506971	6.27613e-23	1.0107e-36	3.89727e-09	0.00160554	AADAT
cg12657853	5.51011e-20	1.09026e-36	0.00278477	0.0238345	HSF2
cg09121849	9.16916e-20	1.14411e-36	0.00734837	0.0272879	SLC7A1
cg09475324	1.13472e-20	1.19004e-36	0.000108197	0.0144294	FICD
cg10272885	2.62312e-19	1.30539e-36	0.0527106	0.0353141	SNAPIN
cg03243895	7.65506e-19	1.34712e-36	0.435004	0.0455141	SPTAN1
cg09445097	5.92979e-21	1.36015e-36	2.58519e-05	0.0112486	ZNF79
cg16298264	4.12287e-19	1.36254e-36	0.124753	0.039273	MBLAC2;POLR3G
cg02831393	2.98512e-19	1.37411e-36	0.0648491	0.0362351	PAFAH1B2
cg02841933	6.38145e-19	1.53127e-36	0.265943	0.0429755	NRF1
cg03998173	3.05394e-21	1.66425e-36	5.60403e-06	0.00843121	RHEB
cg02973263	2.34583e-22	1.91927e-36	2.86719e-08	0.00261792	PRKCI
cg00405070	1.0781e-21	1.9469e-36	5.97e-07	0.0053136	ERP29;TMEM116
cg10368981	1.19914e-19	2.10963e-36	0.00681604	0.0268702	DPYSL2
cg08839620	2.97141e-20	2.13518e-36	0.000413515	0.017752	POLD3
cg09431062	9.01266e-20	2.14771e-36	0.00378207	0.0247317	SH3GLB2
cg14829378	1.07039e-19	2.22699e-36	0.00514475	0.0258234	B4GALT1
cg12573766	1.84372e-20	2.2427e-36	0.000151572	0.0150851	SNORD15A;RPS3
cg02693857	3.77973e-19	2.62846e-36	0.0543528	0.0353399	MXD3
cg19751951	9.29315e-19	2.66301e-36	0.324304	0.0439463	GYG1
cg00072216	7.02898e-21	2.88719e-36	1.71123e-05	0.0102536	MXD4
cg00954003	6.76471e-19	3.09176e-36	0.14801	0.0400002	TMSB10
cg16385933	4.71087e-19	3.18356e-36	0.0697091	0.0364384	LOC282997;PDCD4
cg21223368	4.8595e-19	3.80428e-36	0.0620741	0.0358816	IDH3A
cg17385674	6.99384e-21	3.91611e-36	1.24904e-05	0.00959519	ARID1A
cg13983578	1.29995e-18	3.99039e-36	0.423487	0.0453142	DUSP4
cg05382565	1.34937e-18	4.16691e-36	0.436967	0.0454777	HMGXB3;TIGD6
cg11780934	2.88899e-19	4.16882e-36	0.0200207	0.0309557	ANKRD13B
cg12032116	1.61625e-22	4.36441e-36	5.98539e-09	0.00164531	DMXL1
cg25910443	6.18623e-21	4.45531e-36	8.58962e-06	0.00890497	C9orf3
cg23054676	2.12118e-19	4.62679e-36	0.00972465	0.0280446	MTRR;FASTKD3
cg23615676	3.01659e-20	4.82878e-36	0.00018845	0.0154291	KCNN2
cg17754980	2.96987e-19	4.92009e-36	0.0179267	0.030468	FAM54A
cg23179168	1.20453e-18	5.4147e-36	0.267957	0.0429101	FAM84B
cg04066242	1.04621e-19	5.46025e-36	0.00200459	0.0223288	BFAR
cg06251489	1.84774e-20	5.47302e-36	6.23816e-05	0.0127491	STIM2
cg05911610	3.8095e-19	5.59104e-36	0.0259563	0.0319849	MRPL3
cg24905739	1.50036e-20	5.80341e-36	3.8789e-05	0.0117043	FBXW8
cg17009433	1.96363e-19	5.87688e-36	0.00656105	0.0264935	GLDC
cg13706352	1.17122e-18	6.38466e-36	0.214851	0.0417717	COX10
cg07967643	2.55921e-19	6.88175e-36	0.00951731	0.0278731	FRS3;PRICKLE4
cg23906760	1.31676e-19	7.05288e-36	0.00245836	0.0229493	UBL5
cg04177705	4.18065e-19	7.2772e-36	0.0240172	0.031606	C3orf38
cg23128146	9.66953e-23	7.3253e-36	1.27639e-09	0.00100701	DCTN4
cg08827391	1.30299e-20	7.53763e-36	2.25241e-05	0.0105357	GDI2
cg17578903	1.71305e-18	7.72154e-36	0.380045	0.0447029	EHD1
cg03042149	3.75527e-19	8.05099e-36	0.0175159	0.0302725	PDE8A
cg17802847	2.04492e-19	8.84297e-36	0.00472886	0.0251908	CFLAR
cg16866038	2.43666e-18	9.65592e-36	0.61489	0.0472836	ARCN1
cg14341030	4.77466e-20	1.02611e-35	0.000222174	0.01565	WBP11;C12orf60
cg16257086	4.37739e-19	1.07278e-35	0.0178615	0.0302938	CD46
cg25593040	2.55232e-20	1.10544e-35	5.89298e-05	0.0124349	DDX18
cg02537909	1.14496e-19	1.17819e-35	0.00111266	0.0202298	COBLL1
cg00331433	1.59601e-19	1.46366e-35	0.00174032	0.021608	SYAP1
cg12526025	3.47942e-18	1.48344e-35	0.816102	0.0488473	LARGE
cg10797910	4.11799e-19	1.64367e-35	0.010317	0.0279933	SIK2
cg06848288	5.37705e-20	1.70129e-35	0.000169946	0.0148242	PHIP
cg00268338	8.18088e-20	1.87175e-35	0.000357563	0.0167626	HECTD2;LOC100188947
cg12766348	1.32926e-20	1.98572e-35	8.89817e-06	0.00859721	CLK4
cg22479947	2.65443e-19	2.24394e-35	0.00314	0.0235009	CARS
cg03166779	2.1797e-20	2.31633e-35	2.05113e-05	0.0100647	ETV1
cg16908782	7.16543e-20	2.6416e-35	0.000194364	0.0150451	SOCS4;WDHD1
cg15819853	4.68043e-18	2.74602e-35	0.797753	0.0487095	MFHAS1
cg10219037	4.21478e-18	2.82174e-35	0.629552	0.0473787	C11orf1;FDXACB1
cg23776217	2.59537e-20	2.84408e-35	2.3684e-05	0.010289	KIAA1328;C18orf10
cg17804987	4.24034e-19	3.0616e-35	0.0058729	0.0256891	MAPKAPK3
cg05575043	2.63838e-21	3.09846e-35	2.24661e-07	0.00378679	ZNF394
cg27662379	1.62732e-18	3.32969e-35	0.079532	0.0367001	RPN1
cg22622495	4.69998e-18	3.37199e-35	0.655098	0.0475953	CDC7
cg19478743	2.03485e-19	3.52298e-35	0.00117531	0.0201099	ZMYND15;CXCL16
cg25097676	1.31536e-18	3.62752e-35	0.047696	0.0343127	ARHGAP19
cg11754676	2.72934e-18	3.6313e-35	0.205141	0.0413641	ZNF10
cg25095380	4.00136e-18	3.67767e-35	0.435353	0.0453371	PRDM5
cg20380069	3.11074e-19	3.85872e-35	0.00250775	0.0225828	MSI1
cg25448636	3.16268e-18	3.91934e-35	0.255209	0.0424867	FLCN
cg26369667	4.45541e-18	3.94288e-35	0.503456	0.0461282	YAP1
cg14723799	2.69882e-18	4.00234e-35	0.181985	0.0407422	C14orf104
cg17303299	1.59061e-18	4.06544e-35	0.062233	0.0355166	ENO2
cg23894539	9.81795e-19	4.17287e-35	0.0230997	0.0310939	STARD3
cg13412063	4.15973e-18	4.26638e-35	0.405575	0.0449439	SOS1
cg17178888	3.69155e-19	4.2798e-35	0.00318415	0.0233857	CCNJL
cg02628930	1.44024e-18	4.69115e-35	0.0442168	0.033924	NA
cg25909811	7.77208e-19	4.71507e-35	0.0128111	0.0286203	KDELR2
cg03703325	6.53626e-20	4.79782e-35	8.9046e-05	0.012973	HEMK1
cg01176271	1.99287e-18	4.99988e-35	0.0794329	0.0366324	SNX1
cg07128330	1.35645e-19	5.24162e-35	0.000351029	0.0164278	ITFG2
cg25759517	6.16016e-19	5.53178e-35	0.00685992	0.0261324	PYCR1
cg25468723	2.25747e-19	6.03116e-35	0.000844976	0.0189387	SEZ6L
cg10778619	4.45186e-18	6.21446e-35	0.318918	0.0436248	KCNMB4
cg00493400	2.4931e-18	6.25695e-35	0.0993387	0.0376751	STAT1
cg16435601	6.82284e-19	6.31035e-35	0.00737696	0.0263786	BPTF
cg00718748	6.12239e-19	6.38902e-35	0.00586688	0.0255064	ZNF624
cg09961373	3.30382e-18	7.15831e-35	0.152484	0.0397797	NA
cg12266024	1.50509e-20	7.29499e-35	3.10527e-06	0.00664536	FAM126A
cg01306510	3.50486e-19	7.5678e-35	0.0016232	0.0209447	CDKN1A
cg27061947	1.37738e-18	7.59616e-35	0.0249756	0.0313074	POLK;COL4A3BP
cg05141870	1.84523e-18	7.76763e-35	0.0438343	0.033794	MIR423;CCDC55
cg11692477	4.10032e-19	8.40313e-35	0.00200076	0.0216114	SLC40A1
cg03920233	1.089e-18	8.57158e-35	0.0138355	0.0287997	DOC2A
cg02119229	2.4031e-21	8.71758e-35	6.62439e-08	0.00263986	BCO2
cg12026394	4.85185e-18	9.05208e-35	0.260056	0.0425099	ANP32B
cg25920792	3.55858e-19	9.12266e-35	0.00138813	0.0203848	HTRA1
cg17812013	1.72529e-19	9.28153e-35	0.000320704	0.0160208	GPX4
cg10897648	1.21238e-18	9.75858e-35	0.0150622	0.0291198	MALT1
cg05822100	1.07175e-19	1.03535e-34	0.000110942	0.0132785	CDH6
cg09787254	1.69866e-18	1.07601e-34	0.0268161	0.0315453	FA2H
cg04458139	5.22043e-18	1.08289e-34	0.251669	0.0423204	OTUD6B
cg10356060	2.95043e-19	1.11685e-34	0.000779427	0.0185233	DNAJC18
cg21379309	3.51457e-18	1.16262e-34	0.106245	0.037916	C14orf147
cg19221959	8.66765e-18	1.22582e-34	0.612883	0.0471782	PPP1R9A
cg07899425	4.18929e-18	1.33372e-34	0.131588	0.0389602	GSR
cg18585306	6.99889e-19	1.33916e-34	0.00365784	0.0235855	TBC1D5
cg13378388	6.04842e-18	1.35005e-34	0.270978	0.042692	VEGFC
cg20644453	2.6622e-18	1.38054e-34	0.0513374	0.0344158	C21orf59
cg27537453	2.97288e-19	1.40774e-34	0.000627815	0.0178117	KCTD5
cg20778294	4.80339e-19	1.44576e-34	0.00159588	0.0207142	PPRC1
cg00231920	1.47717e-18	1.47082e-34	0.0148354	0.028966	VPS16;FAM113A
cg24283842	3.39602e-21	1.58919e-34	7.25716e-08	0.00261514	RPLP1
cg15610792	3.54826e-18	1.60566e-34	0.0784114	0.0363897	C9orf114
cg26039806	1.7258e-18	1.62462e-34	0.0183328	0.029828	RNF121;LOC100133315
cg20655010	4.74667e-20	1.63881e-34	1.37484e-05	0.00882243	PREPL;C2orf34
cg10485724	7.50274e-18	1.79264e-34	0.314012	0.0434579	NA
cg21838233	1.97254e-18	1.85463e-34	0.0209795	0.0303726	TPX2
cg18331396	3.50369e-18	2.0426e-34	0.0600991	0.0350837	RAF1
cg07561588	1.30976e-17	2.06664e-34	0.830075	0.0489073	RNF139
cg21858376	2.28758e-19	2.07252e-34	0.000252497	0.0151522	ITPR1
cg06952117	1.62015e-18	2.13675e-34	0.0122845	0.0281073	NAB1
cg27441551	6.74563e-18	2.1483e-34	0.211812	0.0413457	DPP3
cg01360768	1.07211e-18	2.38284e-34	0.00482371	0.0244469	TSG101
cg18428373	1.55049e-19	2.48619e-34	9.66946e-05	0.0127098	FRMPD1
cg17592812	9.93799e-18	2.50533e-34	0.394214	0.0446751	FAM32A
cg21612046	2.78434e-18	2.70804e-34	0.028628	0.0316454	0
cg27352063	2.73737e-18	3.10007e-34	0.0241711	0.0308752	PPIF
cg26767761	2.99543e-19	3.52036e-34	0.000254877	0.0150267	ZMYM2
cg25371182	1.08157e-20	3.67275e-34	3.18504e-07	0.00366825	CTNS;SHPK
cg02668581	6.59404e-18	3.87457e-34	0.112223	0.038017	MREG
cg02186966	6.39364e-19	3.90066e-34	0.00104799	0.0190882	BET1
cg22063056	1.06578e-17	4.17937e-34	0.271785	0.0426059	CLCC1
cg17451138	1.6409e-18	4.35274e-34	0.00618585	0.0252294	TCTN2
cg23364287	6.31124e-18	4.38941e-34	0.0907451	0.036944	IP6K2
cg27287808	7.89408e-18	4.46675e-34	0.139512	0.0390982	PLK3
cg20358834	7.28974e-18	4.7141e-34	0.112726	0.0380115	LRFN4;PC
cg09556292	1.12289e-18	5.41366e-34	0.00232907	0.0216266	RCOR1
cg01146980	4.33901e-18	5.4485e-34	0.0345545	0.0323461	DNAJC21
cg01139966	9.62959e-19	5.50205e-34	0.00168535	0.0205278	GOLPH3L
cg14298951	1.05663e-18	5.57498e-34	0.00200263	0.0211028	RPS24
cg01360325	9.78202e-20	5.86874e-34	1.63047e-05	0.00879889	TAF5
cg05373276	3.98993e-18	6.01006e-34	0.0264882	0.0311377	NA
cg02715140	9.35023e-18	6.15253e-34	0.142099	0.0391503	CFL1
cg26850145	1.81455e-17	6.60604e-34	0.498421	0.0459319	ZBTB5
cg00696900	2.56658e-18	7.00902e-34	0.00939839	0.0267449	NA
cg06508445	8.56021e-20	7.1339e-34	1.02717e-05	0.00794508	LOX
cg18606310	3.41473e-18	7.32236e-34	0.0159243	0.0288988	PYGB
cg00262415	5.44351e-18	7.40012e-34	0.0400423	0.0329583	PUSL1;ACAP3
cg07248407	7.80946e-19	7.69878e-34	0.000792174	0.0180296	MIR638;DNM2
cg00736326	3.22159e-20	7.97444e-34	1.30149e-06	0.00498867	ARPC1A
cg24130043	2.59757e-17	7.99361e-34	0.844094	0.0489874	ZNF197
cg17875156	9.97467e-18	8.38878e-34	0.118604	0.0381858	NTN1
cg27498304	8.05998e-18	8.70815e-34	0.0746006	0.035875	EYA3
cg07220442	3.41958e-19	8.96214e-34	0.000130477	0.0130614	NUP107
cg23667407	2.48007e-18	9.32845e-34	0.00659351	0.025281	RNF181
cg07314337	7.71417e-18	9.55471e-34	0.0622817	0.0349865	ARL6IP6;PRPF40A
cg09877136	1.42809e-18	9.97287e-34	0.00204498	0.0210133	GMFB
cg00149659	1.77929e-18	1.02896e-33	0.00307676	0.022427	C3orf10
cg08291539	1.1598e-18	1.0345e-33	0.00130028	0.019501	DENND4A
cg09910464	2.19631e-18	1.05164e-33	0.00458693	0.0238746	GK5
cg17896097	3.77695e-19	1.19132e-33	0.000119744	0.0127734	ZBTB26
cg17881637	6.11482e-19	1.20945e-33	0.000309157	0.0151903	HIRA;MRPL40
cg02181494	6.83245e-19	1.35142e-33	0.000345433	0.0154614	ARSA
cg27366669	1.10429e-17	1.43823e-33	0.0847892	0.0364217	ACP1;SH3YL1
cg01805784	1.88234e-17	1.49423e-33	0.237126	0.0417453	PRR7
cg01693108	3.92058e-17	1.6485e-33	0.932421	0.0495764	SRPK1
cg08487038	1.87853e-19	1.78522e-33	1.97672e-05	0.00885816	UHRF2
cg23660999	7.63985e-19	1.79179e-33	0.000325749	0.0152186	PDDC1
cg24593475	1.74094e-18	1.84565e-33	0.00164217	0.0201027	SNAI2
cg16793061	1.07722e-19	1.86175e-33	6.23283e-06	0.00690738	EYA1
cg15319451	2.01896e-19	1.91072e-33	2.13333e-05	0.00898122	TMEM51
cg17640201	5.4119e-20	1.95e-33	1.50199e-06	0.00496995	ZNF48
cg23957084	1.70257e-18	1.9668e-33	0.00147384	0.0197271	MRPL40;HIRA
cg18457775	4.82691e-21	2.1029e-33	1.10795e-08	0.00127565	ATM;NPAT
cg15753757	4.21661e-19	2.11141e-33	8.4208e-05	0.0117882	NA
cg01505176	8.72788e-18	2.16591e-33	0.0351705	0.0321486	VARS
cg17469356	5.74522e-20	2.24036e-33	1.47332e-06	0.00491776	TUSC2
cg04576203	3.06304e-17	2.35641e-33	0.398157	0.0445785	HTRA2;AUP1
cg03713346	1.43461e-17	2.41405e-33	0.0852558	0.0363648	CPNE2
cg25999267	2.10997e-17	2.71979e-33	0.163689	0.0396946	SLC25A38
cg15210596	1.81779e-18	2.954e-33	0.00111861	0.0187183	SCCPDH
cg05908775	5.68288e-17	3.34184e-33	0.966388	0.0497908	ZNF211
cg08512940	1.43063e-17	3.79569e-33	0.0539221	0.0340443	PRPF40B
cg22228296	1.91513e-17	3.94035e-33	0.0930814	0.0367258	RNF7
cg19843429	5.25137e-17	3.99753e-33	0.68985	0.0477518	OSBPL3
cg06590533	6.5105e-18	4.30395e-33	0.00984829	0.026483	NA
cg15060177	2.039e-17	4.83513e-33	0.0859855	0.0362932	SACM1L
cg25013852	1.94288e-17	5.1765e-33	0.0729212	0.0354598	PGM1
cg24608308	1.24538e-17	5.35829e-33	0.0289452	0.0310689	RAPGEF3
cg12054421	4.66212e-18	6.01177e-33	0.00361547	0.0225253	PPP1R7;PASK
cg07165793	9.76386e-18	6.17871e-33	0.0154293	0.0282651	SYNRG
cg13455369	2.57089e-17	6.37756e-33	0.103636	0.0371956	BOD1L
cg25624712	4.11098e-17	6.60672e-33	0.255802	0.042008	NA
cg26147657	3.88787e-17	7.0752e-33	0.213641	0.0410096	TTC30A
cg19832597	5.25365e-19	7.9612e-33	3.46692e-05	0.00952766	GARS
cg04197195	2.47632e-18	8.17513e-33	0.000750098	0.0171769	CCDC71
cg01951308	2.88199e-17	9.23183e-33	0.08997	0.0364148	KIF3B
cg22336633	2.80744e-17	9.61651e-33	0.0819602	0.0359364	RPS13
cg04251662	5.76019e-17	9.96854e-33	0.332845	0.0434485	ITPR1
cg10940099	5.96281e-17	1.08626e-32	0.327316	0.0433458	CD164
cg10773869	1.18011e-17	1.09449e-32	0.0127243	0.0273084	GMCL1
cg19216839	1.64787e-17	1.12804e-32	0.0240725	0.0300716	FANCA
cg08896053	1.88585e-17	1.1686e-32	0.0304332	0.0311284	SNTG1
cg02823866	2.47698e-18	1.17316e-32	0.000522981	0.0159981	CD274
cg07944287	2.91157e-17	1.17375e-32	0.0722238	0.0352677	RFX2
cg05059825	7.64839e-17	1.20678e-32	0.484741	0.0456115	HNRNPUL2;TTC9C
cg03999420	5.87781e-17	1.29476e-32	0.266834	0.0421752	MYCBP2
cg04619859	4.54835e-17	1.30042e-32	0.159083	0.039338	C7orf49
cg00917893	4.22848e-17	1.37431e-32	0.130102	0.038261	PDHB
cg13301933	2.21308e-17	1.6032e-32	0.0305497	0.0310767	RORA
cg05497107	7.06808e-18	1.64666e-32	0.00303388	0.0216053	RUFY1
cg18424538	8.68781e-19	1.72511e-32	4.37526e-05	0.00978091	CNO
cg23888423	5.85615e-18	1.81972e-32	0.0018846	0.0199079	SEPT2;HDLBP
cg20166532	2.9286e-17	1.87447e-32	0.0457553	0.0329441	S1PR1
cg05684015	7.78974e-19	2.06474e-32	2.93888e-05	0.00894393	DR1
cg26394737	2.06745e-18	2.07926e-32	0.00020557	0.0132777	ABHD4
cg01493303	2.4772e-17	2.19257e-32	0.0279879	0.0306047	GRWD1
cg14873135	3.65464e-19	2.21145e-32	6.03965e-06	0.00626033	TARS
cg04350646	2.02515e-17	2.28417e-32	0.0179551	0.0286058	MRPL32;PSMA2
cg19439331	3.38958e-17	2.31602e-32	0.0496078	0.0332915	TET1
cg05139924	2.13937e-17	2.3559e-32	0.0194275	0.0289451	LZTR1
cg17552093	9.22933e-18	2.37529e-32	0.0035861	0.0221097	SIRT7
cg26750139	1.47494e-16	2.41757e-32	0.899856	0.0493386	ACBD6
cg07594478	5.67325e-17	2.4577e-32	0.130959	0.03821	ARIH1
cg16124337	2.49591e-17	2.6178e-32	0.0237969	0.0298264	UBE2J1
cg09546345	9.59392e-19	2.65842e-32	3.46233e-05	0.00919201	DHRS1;C14orf21
cg09332592	7.86049e-18	2.7556e-32	0.00224225	0.0203852	STXBP1
cg16705481	5.09255e-17	2.7944e-32	0.092807	0.0363884	TRAPPC3
cg14173613	1.01529e-16	2.88618e-32	0.357156	0.0437648	TMEM33
cg06655504	1.27327e-18	3.00634e-32	5.39264e-05	0.010057	GDPD1
cg18247054	8.03736e-17	3.1745e-32	0.203494	0.0405654	RNASET2
cg16645539	3.62365e-17	3.31093e-32	0.0396592	0.0321426	SNAPC3
cg07122495	1.49607e-17	3.96227e-32	0.00564884	0.0236834	NA
cg10497569	8.05697e-17	4.14639e-32	0.156557	0.0390931	RAB23
cg03776551	3.09123e-18	4.41151e-32	0.000216609	0.0131869	ZNF396
cg02161046	6.01224e-17	4.56664e-32	0.0791546	0.035487	HIAT1
cg13604223	4.71141e-17	4.5822e-32	0.0484426	0.0330381	XPC;LSM3
cg14424530	4.09978e-17	5.9739e-32	0.0281361	0.0304013	SLC7A1
cg12810190	2.83774e-17	6.12762e-32	0.0131418	0.0270087	ZNF740;CSAD
cg07818646	1.83878e-16	7.34842e-32	0.460113	0.0451906	RNASEH2B
cg11735358	1.80042e-18	7.79006e-32	4.16109e-05	0.00925579	WDR77;ATP5F1
cg18440188	3.54527e-18	8.54893e-32	0.000147024	0.0120192	MAP4K5;ATL1
cg12484193	7.66901e-17	9.71098e-32	0.0605641	0.0339909	DUSP19
cg19148051	7.62739e-17	1.03487e-31	0.0562169	0.033606	LRRC47
cg08286169	9.41295e-17	1.13699e-31	0.0779285	0.0352412	PEX3;ADAT2
cg17505428	6.97395e-17	1.14614e-31	0.0424346	0.0322024	ARHGAP21
cg23356993	1.24326e-16	1.17898e-31	0.131104	0.0379788	TIMP2
cg05323436	8.99618e-19	1.21724e-31	6.64877e-06	0.00598712	LAMB2
cg21837443	5.40887e-18	1.53136e-31	0.000191046	0.0124909	CCDC109B
cg08034216	8.00329e-17	1.54886e-31	0.0413547	0.0320122	IDE
cg02159896	1.67674e-17	1.72625e-31	0.00162864	0.0187405	MPPE1
cg04117338	1.0926e-17	1.76954e-31	0.000674622	0.0159251	CRADD
cg21985356	3.8035e-17	1.77331e-31	0.00815796	0.0247312	LOC728723;ZBED3
cg23045373	2.35113e-16	1.80772e-31	0.30579	0.0426938	FAM167A
cg03803589	2.03994e-16	1.84793e-31	0.22519	0.0409218	STYX
cg15078479	1.6711e-16	1.86396e-31	0.149819	0.0386372	PARP2;RPPH1
cg08872483	7.90001e-18	1.98457e-31	0.000314477	0.0137122	FAM120AOS;FAM120A
cg00636639	2.82714e-17	1.98741e-31	0.00402168	0.0219222	RBM18;MRRF
cg11264817	2.68306e-17	2.1902e-31	0.00328684	0.0211423	INCA1;KIF1C
cg21896452	1.0636e-17	2.29228e-31	0.000493504	0.0149251	TPRKB
cg12802819	6.76613e-17	2.3114e-31	0.0198064	0.0284722	DDX25;PUS3
cg21787206	1.39022e-19	2.50229e-31	7.72375e-08	0.00165043	PSMD9
cg20736065	4.25613e-17	2.50991e-31	0.00721724	0.0241362	MSI2
cg16239406	3.35475e-16	2.51263e-31	0.447909	0.0449457	MTCH1
cg22837289	5.82253e-18	2.5407e-31	0.000133435	0.0114585	ITFG2
cg07706067	1.39487e-17	2.58062e-31	0.000753955	0.0161445	DHRS7B
cg18502522	2.00274e-17	2.58649e-31	0.00155074	0.0184517	SCAMP2
cg07278207	3.72389e-17	2.68114e-31	0.00517219	0.0227973	DNAJC24;DCDC1
cg23361608	2.92017e-16	2.83875e-31	0.300393	0.0425444	PIGP;TTC3
cg11243196	3.95195e-16	2.9344e-31	0.532235	0.0459942	ADAMTS3
cg18776764	3.45031e-18	2.98633e-31	3.98637e-05	0.00879131	BCL6
cg10038259	4.93848e-16	3.44446e-31	0.708054	0.0477763	HNRNPAB
cg01787047	5.14218e-16	3.54275e-31	0.746371	0.0481109	LOC100130987;RAD9A
cg11187508	8.82122e-18	3.5528e-31	0.000219021	0.0125805	CWF19L1
cg09345431	3.12742e-16	3.66532e-31	0.266846	0.041823	ARFGEF2
cg09130402	1.16935e-17	3.80218e-31	0.000359633	0.0138766	TXNL1
cg09892131	4.22986e-17	4.40028e-31	0.00406603	0.0217283	ZBTB9
cg02917381	1.96658e-18	5.08874e-31	7.59998e-06	0.00583195	MEIS2
cg09655559	2.99293e-17	5.23207e-31	0.00171207	0.018568	TPD52L2
cg04940515	3.34864e-16	5.42333e-31	0.206763	0.0402987	SNORD45C;RABGGTB
cg20140452	1.0213e-17	5.44824e-31	0.000191447	0.012108	NR3C2
cg25083781	2.5314e-17	5.72597e-31	0.00111911	0.0171327	HM13
cg18383069	1.08808e-16	6.12605e-31	0.0193261	0.0281135	LOH12CR1;LOH12CR2
cg16822189	8.55043e-18	6.18712e-31	0.000118165	0.0109037	BACE1
cg11323230	2.21566e-16	6.23707e-31	0.0787092	0.0349731	AMFR
cg01292265	7.19587e-17	6.26908e-31	0.00825967	0.0244273	NOP56;SNORD110
cg06422910	3.34716e-16	6.39069e-31	0.175309	0.0393358	COPG2
cg27063607	1.7003e-17	6.86735e-31	0.000420983	0.0141297	MRPL33
cg03002480	2.14545e-17	6.94483e-31	0.000662787	0.0154442	UBR1
cg13118748	4.95781e-17	7.02002e-31	0.0035014	0.0210262	C6orf136
cg23087084	2.3342e-17	8.6448e-31	0.000630261	0.0152246	PXMP3
cg20199629	1.23079e-18	8.80316e-31	1.7208e-06	0.00385043	SAMD14
cg07038887	6.45949e-16	8.83695e-31	0.472165	0.0451839	BLMH
cg05250673	9.89905e-17	9.41758e-31	0.0104051	0.0252788	NA
cg11673969	3.83622e-16	1.04741e-30	0.140504	0.0380175	EPHB4
cg20865068	6.03082e-16	1.10249e-30	0.329898	0.0429688	TM9SF2
cg24794734	2.62823e-16	1.33184e-30	0.051865	0.0326661	AGL
cg03631076	9.00979e-17	1.36628e-30	0.00594141	0.0228645	BANP
cg25470175	5.41205e-17	1.46401e-30	0.00200069	0.0187821	FAM73A
cg04280397	3.30919e-16	1.51315e-30	0.0723705	0.0343585	PLA2G6
cg01328164	8.87372e-16	1.65114e-30	0.4769	0.045204	HINT2
cg07786760	9.55229e-17	1.65455e-30	0.00551488	0.0225115	DCHS2
cg16185365	2.30542e-17	1.66708e-30	0.000318819	0.0130844	RNF168
cg18119529	4.02164e-19	1.68091e-30	9.62189e-08	0.00153191	ZNF114
cg07000831	1.82438e-16	1.75307e-30	0.0189858	0.0277586	SETDB2;CAB39L
cg02947222	8.53019e-17	1.83455e-30	0.00396631	0.0212022	PHLDA1
cg24373308	9.42883e-17	1.87104e-30	0.00475151	0.0218903	BAG2
cg12696750	7.23851e-20	1.89608e-30	2.76338e-09	0.000392339	DNALI1
cg24642516	7.18909e-16	1.94261e-30	0.266049	0.0416172	FICD
cg05086873	9.21548e-16	2.18743e-30	0.388241	0.0439013	RIC8A
cg01918888	5.0664e-18	2.30983e-30	1.11127e-05	0.00601861	RLF
cg15035713	2.31932e-16	2.33958e-30	0.0229923	0.0285678	TEP1
cg01651821	1.11429e-17	2.34774e-30	5.28865e-05	0.00876202	MRPL30;MITD1
cg09518735	1.90743e-16	2.49605e-30	0.0145762	0.0264723	C10orf119
cg22587514	1.41427e-16	2.50947e-30	0.00797048	0.0238789	MRPS2;C9orf116
cg02450959	1.06789e-16	2.58343e-30	0.00441421	0.0215067	THAP1
cg26911140	1.15358e-15	2.68422e-30	0.495766	0.0454163	RPL8
cg26233529	5.33545e-17	2.73691e-30	0.00104012	0.0164006	DCAF10
cg15125634	2.39764e-18	2.78851e-30	2.06156e-06	0.00380693	RAB11A
cg14766198	4.4726e-16	2.79418e-30	0.0715921	0.0341773	CDC14A
cg11000221	1.26359e-17	3.09095e-30	5.16556e-05	0.00863463	DHX40
cg16188038	4.4981e-17	3.24592e-30	0.000623333	0.0147687	ZNF622
cg27164762	1.18393e-15	3.28302e-30	0.426949	0.0444598	HIGD2A;NOP16
cg22624926	6.84011e-17	3.28928e-30	0.00142241	0.0173623	PSMA6
cg25194415	6.5358e-18	3.31976e-30	1.28674e-05	0.00615106	KIAA0232
cg11251086	4.96122e-17	3.70063e-30	0.000665123	0.0149199	DUSP11
cg05388361	3.4293e-16	3.74521e-30	0.0314004	0.0299337	STAT2
cg18577494	7.98487e-17	4.44813e-30	0.00143337	0.0172905	C7orf47
cg21830413	1.99258e-15	5.15779e-30	0.769779	0.0482418	VPS26A
cg18840461	1.46111e-15	5.2694e-30	0.405139	0.0440921	ANKRD43
cg07008386	2.06519e-16	5.49089e-30	0.00776744	0.0235397	PLCB1
cg10421561	1.32557e-17	5.71747e-30	3.07327e-05	0.00746828	NA
cg27649764	1.19972e-16	6.09107e-30	0.00236302	0.0189157	CTDSPL2
cg27190537	2.07e-15	6.13371e-30	0.698578	0.0475935	SUMF2
cg03403539	1.31652e-16	6.36951e-30	0.00272112	0.0194101	NUPL2
cg12205047	4.21341e-16	6.89143e-30	0.0257607	0.0288248	IGSF3
cg12185908	1.92255e-17	7.23022e-30	5.11214e-05	0.00836627	SGOL1
cg02453653	8.4014e-17	7.33813e-30	0.000961873	0.0158322	INTS5
cg04444006	1.12881e-17	7.38787e-30	1.72473e-05	0.00640689	ARFGAP2
cg21800439	3.918e-17	7.5251e-30	0.000203993	0.0114469	STAT2
cg08608800	4.50711e-17	7.52599e-30	0.000269919	0.0121626	ZC3H13
cg13306164	1.00425e-16	8.3655e-30	0.00120557	0.016514	HPCA
cg06331674	2.28337e-16	8.59749e-30	0.0060643	0.0223902	AVL9;LSM5
cg27193335	8.56997e-18	8.8533e-30	8.29572e-06	0.00525703	EIF1B
cg21774863	9.96503e-16	9.02057e-30	0.110084	0.0362861	RAB28
cg17556578	6.30341e-17	9.54359e-30	0.000416332	0.0132566	RAB8B
cg01626197	1.57166e-16	9.61688e-30	0.00256852	0.0190684	GMPPB
cg16246410	7.22828e-17	1.01918e-29	0.000512648	0.0138252	NR4A2
cg23261102	4.22835e-17	1.04284e-29	0.000171445	0.0109157	DNAJC18
cg27287498	1.20839e-16	1.10904e-29	0.00131664	0.0167108	RNF19B
cg01443067	2.22074e-15	1.1215e-29	0.439739	0.04455	USP8
cg19734148	1.54255e-16	1.18015e-29	0.00201622	0.0181401	RAE1
cg21341807	3.97633e-16	1.26645e-29	0.0124847	0.0253256	RABL4
cg23619829	2.15785e-16	1.34649e-29	0.00345811	0.0200576	MTFR1
cg26624118	1.04465e-15	1.36871e-29	0.0797315	0.0344272	SLC43A1
cg16040953	1.04066e-15	1.39915e-29	0.0774016	0.0342617	KIAA1908;PSMG3
cg09065135	1.96949e-15	1.40289e-29	0.276493	0.0416187	OTUD7B
cg07990489	2.0077e-16	1.41128e-29	0.00285616	0.0193312	NUP35
cg02900980	2.5808e-15	1.49466e-29	0.445621	0.0446126	FOXP1
cg22978941	1.98618e-15	1.55503e-29	0.253688	0.041079	UNG
cg26201579	1.63619e-16	1.80281e-29	0.00148498	0.0169514	MTO1
cg06543761	1.82657e-15	1.96698e-29	0.169618	0.0386321	PDP1
cg00955230	2.92004e-15	1.96931e-29	0.432977	0.0444054	RFC2
cg10174864	6.35505e-16	2.27386e-29	0.0177613	0.0267516	FANCL
cg00084687	1.29955e-15	2.49105e-29	0.0677959	0.0334231	GATAD1
cg05668720	1.96573e-15	2.64584e-29	0.146044	0.0377073	TUBE1;C6orf225
cg13518327	1.06617e-15	2.8601e-29	0.0397443	0.0305986	THRB
cg05435853	2.13884e-16	2.98736e-29	0.00153133	0.0168873	RNF41
cg19467928	1.83867e-15	3.01933e-29	0.111969	0.0361561	NA
cg17066382	2.72483e-16	3.20525e-29	0.00231642	0.0183031	LMBR1L
cg01602430	1.28686e-17	3.44919e-29	4.80114e-06	0.00422566	WDR36
cg03438904	4.00767e-16	3.4734e-29	0.00462411	0.0208702	LRCH3
cg20702327	1.60681e-15	3.71796e-29	0.0694422	0.0334644	CSNK2A1
cg04485075	2.91773e-16	3.75097e-29	0.00226958	0.018178	KLHL17;NOC2L
cg17065601	3.64922e-16	3.99537e-29	0.00333307	0.0195659	SUMO2
cg25848060	2.98517e-17	4.11912e-29	2.16338e-05	0.0063169	SLBP
cg10449070	5.56738e-16	4.16251e-29	0.00744641	0.0227435	ALDH2
cg12360373	9.36815e-17	4.16552e-29	0.000210687	0.0109806	ATXN2L
cg23916158	1.73733e-15	4.24507e-29	0.0711017	0.0335633	MYBBP1A
cg27413543	1.25977e-16	4.33119e-29	0.000366418	0.0124091	SEC31A
cg00107632	1.0112e-15	4.4095e-29	0.0231891	0.0278229	PGM2
cg13240332	2.25676e-16	4.43e-29	0.00114965	0.0158067	ARPC2
cg10829134	2.4911e-16	4.5061e-29	0.00137715	0.016394	ZFAND6
cg25263140	2.60222e-16	4.75863e-29	0.001423	0.016485	AIM1
cg06587969	2.1336e-16	5.08309e-29	0.000895565	0.0149656	WRAP53;TP53
cg09889850	1.21751e-15	6.02159e-29	0.0246171	0.0280249	EAPP
cg02226871	1.6671e-15	6.07836e-29	0.0457234	0.0311318	VPS28
cg24611631	4.72238e-15	7.07154e-29	0.315361	0.042253	SLC1A1
cg01090445	4.20035e-16	7.16122e-29	0.00246368	0.0182571	TRAIP
cg11899895	4.72252e-15	7.24877e-29	0.307668	0.0420933	TAX1BP1
cg01372605	3.549e-15	7.54725e-29	0.166887	0.0383184	C12orf62
cg20591405	3.77839e-15	7.81511e-29	0.182674	0.0388557	RAB6B
cg05566397	3.1613e-16	7.99571e-29	0.0012499	0.0158801	MLL5;LOC100216545
cg07103819	4.11027e-16	8.00135e-29	0.00211143	0.0176678	DGAT1
cg24555656	4.4324e-15	8.34257e-29	0.235493	0.0403991	TAF6;CNPY4
cg13066542	7.21074e-16	9.02816e-29	0.00575918	0.021438	RFK
cg06487986	1.92774e-15	9.1265e-29	0.0407186	0.0304296	PER3
cg09416501	1.06131e-15	9.14245e-29	0.0123204	0.024678	TOB2
cg20326867	8.18275e-15	9.51723e-29	0.703538	0.0475415	STIM2
cg09805010	4.21663e-15	1.09951e-28	0.161708	0.0380669	THRB
cg17511416	6.44761e-15	1.16758e-28	0.356051	0.0429774	C9orf93
cg21475255	4.67431e-17	1.23343e-28	1.77142e-05	0.00570446	DAG1
cg19355919	1.19626e-15	1.27194e-28	0.0112507	0.024172	MRO
cg09822907	1.28437e-16	1.37316e-28	0.000120132	0.00927286	EME1;MRPL27
cg25110234	9.32231e-15	1.38956e-28	0.625416	0.0467169	C21orf58;PCNT
cg24076399	6.71062e-16	1.46516e-28	0.00307354	0.0188295	CST3
cg18006085	1.76461e-15	1.58202e-28	0.0196828	0.0266762	LRRC59
cg22559669	5.34445e-15	1.59533e-28	0.179042	0.0386192	TSPAN5
cg17682309	6.96246e-17	1.69035e-28	2.8678e-05	0.00640118	STX7
cg14443380	9.70883e-16	1.79939e-28	0.00523852	0.0208291	SEMA7A
cg10694959	8.65181e-16	1.80137e-28	0.00415538	0.0199113	KPNA6
cg03761560	2.53468e-15	1.85126e-28	0.0347039	0.0294254	DNAJB12
cg11653271	4.64857e-16	1.88703e-28	0.00114514	0.0153015	SNRNP25;POLR3K
cg25802424	6.52283e-15	2.0086e-28	0.211826	0.0396154	IRS2
cg24274600	7.76192e-17	2.18494e-28	2.7574e-05	0.0062637	RHOBTB3
cg17410236	1.44535e-14	2.34393e-28	0.891253	0.0491751	FLRT2
cg21046940	5.75723e-16	2.62519e-28	0.0012626	0.0155064	DAP
cg18043828	7.48381e-17	2.71232e-28	2.06492e-05	0.00573455	C9orf150
cg26850503	2.30965e-15	2.78821e-28	0.0191324	0.0263743	DACT1
cg09504196	1.52345e-14	2.84883e-28	0.814681	0.0485329	ZNF425;ZNF398
cg23134520	2.80232e-15	2.96813e-28	0.0264577	0.0279314	ACOT8;ZSWIM3
cg27074297	1.2334e-14	3.13043e-28	0.485962	0.0449476	SOS1
cg23352579	9.36483e-17	3.24551e-28	2.7022e-05	0.00612065	RDX
cg18015677	5.88057e-15	3.31032e-28	0.104465	0.0352839	TTC26
cg22048492	3.29609e-15	3.43541e-28	0.0316243	0.0287846	KAT5
cg15566783	1.256e-16	3.61286e-28	4.36644e-05	0.00692612	NIPA2
cg15451100	1.11517e-15	3.75478e-28	0.00331204	0.0187908	PSMB8
cg13788062	5.54224e-18	3.7571e-28	8.17557e-08	0.000880952	LARP7;C4orf21
cg24937706	7.20749e-15	3.78138e-28	0.137378	0.0368705	RB1
cg25436946	1.1126e-15	4.0082e-28	0.00308838	0.0185049	TMF1
cg20319264	6.80215e-16	4.02327e-28	0.00115004	0.0150537	NIPSNAP1
cg13973816	4.40067e-16	4.02354e-28	0.000481315	0.0124168	SCAND2
cg12076344	1.25482e-14	4.14925e-28	0.379483	0.0432647	SLC27A4
cg16660717	2.91661e-15	4.17526e-28	0.0203739	0.0265554	SARNP;ORMDL2
cg19771482	2.61194e-15	4.23146e-28	0.0161226	0.0254403	BNIP2
cg11238505	4.42225e-15	4.31297e-28	0.0453429	0.0305913	CYHR1;KIFC2
cg01371258	2.93956e-16	4.34176e-28	0.00019902	0.0100786	ZNF184
cg11595794	1.97323e-15	4.71166e-28	0.00826386	0.0224076	ANKRD37
cg26356176	3.43432e-15	5.55263e-28	0.0212414	0.0266721	SNX18
cg15785720	1.11988e-14	5.55964e-28	0.225578	0.0398562	C9orf140
cg15371509	7.6744e-16	5.87936e-28	0.00100175	0.0144791	INTS3
cg01333619	7.16706e-16	5.91351e-28	0.000868634	0.0140302	NCAPD3;VPS26B
cg15669273	1.52935e-14	5.96759e-28	0.391937	0.0434432	LYRM4;FARS2
cg08907850	8.67677e-15	6.52146e-28	0.115444	0.0357296	IDI1
cg10279685	7.97856e-15	7.17702e-28	0.0886962	0.0341729	NPHP1
cg11194725	4.95525e-15	7.18534e-28	0.034173	0.0289759	CBX1
cg16582344	8.63565e-15	7.30558e-28	0.102079	0.0349832	ARF1
cg25716286	2.72956e-14	8.68686e-28	0.857672	0.0488789	MED18
cg05236474	1.50615e-14	8.7066e-28	0.26055	0.0407126	C17orf59
cg14101501	1.15672e-15	8.80022e-28	0.00152041	0.0157039	EHBP1
cg19091474	3.73286e-15	8.84109e-28	0.0157608	0.0251059	NEO1
cg22034555	2.03824e-15	9.37474e-28	0.0044315	0.0196039	DHX36
cg06677660	2.63071e-14	9.70008e-28	0.713462	0.0475512	SEC1;DBP
cg03382564	4.41523e-16	9.89626e-28	0.000196986	0.00978302	ZNF362
cg27550442	1.79583e-15	1.12908e-27	0.00285634	0.0178534	ZNHIT1;PLOD3
cg16323498	1.62722e-14	1.15475e-27	0.2293	0.0398499	ATPAF2;C17orf39
cg19133903	9.83107e-15	1.18817e-27	0.0813434	0.0335618	AVPI1
cg27250759	3.52952e-15	1.2392e-27	0.0100528	0.0229454	E2F3
cg09239756	5.41908e-16	1.26612e-27	0.000231941	0.0100991	CKAP4
cg08347423	5.35757e-15	1.29039e-27	0.0222441	0.0266445	ERP44;INVS
cg00887547	6.58757e-17	1.31232e-27	3.30682e-06	0.00303863	TAOK3
cg16482226	1.43167e-15	1.3471e-27	0.00152156	0.015556	CNOT2
cg25746138	9.99693e-17	1.503e-27	6.64928e-06	0.00376115	MLL4
cg11993300	1.47196e-14	1.59734e-27	0.135643	0.0365166	NDST2
cg00950621	1.61225e-16	1.78431e-27	1.45679e-05	0.00472501	STARD5
cg26624273	1.57466e-15	1.89714e-27	0.001307	0.0149264	SNIP1
cg26803566	1.08991e-15	1.91723e-27	0.000619595	0.0126013	SGPP1
cg15693363	3.2268e-15	1.94209e-27	0.00536136	0.0201174	GARS
cg00560119	1.50765e-15	2.03601e-27	0.00111641	0.0143873	STXBP1
cg19800926	1.05608e-14	2.13991e-27	0.0521191	0.0309223	RELT
cg11649825	1.71816e-14	2.16275e-27	0.136496	0.036495	C20orf4
cg21222430	1.27851e-15	2.34068e-27	0.000698338	0.0128841	CDKN1A
cg19278809	3.30613e-14	2.67015e-27	0.409359	0.043588	KIAA0232
cg00712898	1.92098e-14	3.07722e-27	0.119918	0.0356359	PRPF38B
cg01454004	1.23315e-14	3.18191e-27	0.0477907	0.0303428	SLC17A5
cg15966253	5.29908e-14	3.21362e-27	0.873789	0.048993	UBE2E1
cg24664861	1.11163e-14	3.51141e-27	0.0351915	0.0286791	SPAG16
cg01997480	2.40266e-14	3.56223e-27	0.162055	0.0374606	NA
cg03262918	4.98873e-14	3.63277e-27	0.685082	0.0472036	BBX
cg00076645	3.73094e-14	3.81598e-27	0.36478	0.0427602	UBTD2
cg21722058	1.9015e-14	4.14916e-27	0.0871426	0.0336686	PLK4
cg22529861	3.91088e-14	4.1643e-27	0.367288	0.0427972	GALNTL4
cg06428195	4.3076e-16	4.19008e-27	4.42841e-05	0.00624062	GOT1
cg23185657	2.63314e-15	4.39096e-27	0.00157902	0.0152587	TIMM10
cg27403635	4.81354e-14	4.39898e-27	0.526717	0.0453046	KCNN2
cg22882178	1.72648e-14	4.58429e-27	0.0650205	0.0319567	PITX3
cg11438755	2.5926e-14	5.03604e-27	0.13347	0.0361872	TMEM20
cg07248043	3.87566e-14	5.18443e-27	0.289728	0.041164	OSBPL11
cg07020407	6.73649e-16	5.26079e-27	8.62614e-05	0.00742595	PDCD6
cg07948245	1.13652e-14	5.35949e-27	0.0241006	0.0266074	ARHGAP5;C14orf128
cg25070637	4.43862e-14	5.51666e-27	0.357125	0.0425728	SDC2
cg09472203	1.16033e-14	5.84109e-27	0.0230501	0.0263573	AP3B2
cg04845144	5.16845e-14	5.92831e-27	0.450599	0.0441777	RTN2
cg10174687	9.86085e-15	6.06261e-27	0.0160387	0.0245735	FAM98B
cg00682653	5.749e-14	6.58283e-27	0.502078	0.0449328	VTI1B
cg19098826	8.43914e-14	7.81428e-27	0.911397	0.0492959	BIRC6
cg14091223	2.4883e-14	8.05213e-27	0.0768944	0.032778	DNAJB2
cg21948169	7.96289e-14	8.11262e-27	0.781592	0.0481424	TET1
cg20716064	1.71706e-14	8.15827e-27	0.0361386	0.028574	USP6NL
cg23679085	1.54589e-14	8.29833e-27	0.0287982	0.0273801	AP2M1
cg14026971	1.07411e-15	8.87933e-27	0.000129933	0.00811492	FAR1
cg08434152	1.81971e-14	9.18162e-27	0.0360648	0.0285284	MOBKL1B
cg16406212	1.7261e-14	9.22297e-27	0.0323042	0.0279458	UBXN2A
cg02600515	1.04992e-14	9.45683e-27	0.0116564	0.0229322	ZBTB3
cg22004151	5.4014e-15	1.02205e-26	0.00285457	0.017062	PPP2R5D
cg22682953	6.57603e-15	1.02501e-26	0.00421892	0.018564	PTPN11
cg11295902	6.09027e-15	1.06557e-26	0.00348088	0.0177988	SF1
cg27557143	6.50763e-14	1.11008e-26	0.381496	0.0429488	GMIP
cg04383274	8.9251e-15	1.13021e-26	0.00704799	0.020642	DNAJC28
cg06044117	1.30782e-14	1.15566e-26	0.0148002	0.0239779	FAM76B;CEP57
cg08805338	1.02598e-14	1.16934e-26	0.00900191	0.0216946	PPP3CB
cg10473004	2.22304e-14	1.24037e-26	0.0398422	0.0289738	CPNE3
cg20869710	6.45237e-15	1.40258e-26	0.00296832	0.0170923	PDHX;APIP
cg19784449	1.03659e-16	1.45042e-26	7.40833e-07	0.00147649	WASF2
cg26516764	2.36846e-15	1.46197e-26	0.000383703	0.0105505	PDS5B
cg10002977	1.60101e-15	1.49332e-26	0.000171646	0.00856283	SOD2
cg22609576	1.49346e-14	1.49347e-26	0.0149344	0.0239348	SPG20
cg11129291	1.70481e-14	1.57384e-26	0.0184666	0.0249421	DARS
cg24124789	8.74752e-14	1.674e-26	0.457102	0.0441821	IARS2
cg08670517	2.51239e-15	1.73256e-26	0.000364323	0.0103541	UBQLN1
cg15820189	5.58746e-15	1.78492e-26	0.00174908	0.0150965	RECQL5;SAP30BP
cg26277709	5.84045e-14	1.79762e-26	0.189755	0.038169	C9orf3
cg26104204	1.11058e-13	1.89676e-26	0.650266	0.0467391	MAP3K10
cg16998353	5.68073e-15	1.91533e-26	0.00168486	0.0149416	TRIM3
cg08798523	4.42146e-14	1.96188e-26	0.0996458	0.0341012	MTMR6
cg09351449	5.30509e-14	2.04522e-26	0.137608	0.0360859	DSN1
cg08136893	1.18009e-13	2.49581e-26	0.557984	0.0455926	C7orf10;C7orf11
cg10028071	5.50349e-14	2.68885e-26	0.112644	0.0347779	COMMD3
cg14011734	1.0132e-13	2.93759e-26	0.349459	0.0422202	TATDN2
cg23845773	4.28926e-16	3.05527e-26	6.02164e-06	0.00299485	TAF10
cg20131685	9.29294e-16	3.24678e-26	2.65982e-05	0.00483973	LLGL1
cg12783573	1.03354e-15	3.47313e-26	3.07563e-05	0.00504223	ZUFSP
cg02712845	1.78806e-15	3.7738e-26	8.472e-05	0.00677805	DPAGT1
cg12154803	6.60641e-14	3.81335e-26	0.114452	0.0347963	CCDC34
cg19025723	1.09457e-15	4.03589e-26	2.96857e-05	0.00494684	ATPIF1
cg11913104	1.109e-13	4.2424e-26	0.289902	0.0408704	RAD23A
cg25166896	9.96257e-15	4.50036e-26	0.00220544	0.0155676	C22orf25
cg17048363	4.17584e-14	4.77842e-26	0.0364925	0.0280955	CDK8
cg17280624	6.22393e-14	4.9374e-26	0.0784568	0.0324354	PGRMC2
cg22527415	1.48305e-14	4.95693e-26	0.00443711	0.0181858	EDC3
cg11065518	1.42282e-14	5.073e-26	0.00399056	0.0177552	MDH1B;FASTKD2
cg01773061	4.54928e-14	5.48912e-26	0.0377035	0.02823	LSM10
cg05852416	6.09881e-14	5.50001e-26	0.0676282	0.0315293	NFKBIA
cg08269321	4.39344e-14	5.59563e-26	0.0344953	0.027743	RPRML
cg09085639	1.25329e-14	5.64202e-26	0.00278401	0.0163343	MRPL12
cg17364922	2.00173e-13	5.77839e-26	0.693431	0.047165	YTHDF1
cg12803724	1.26857e-14	6.18626e-26	0.00260135	0.016048	FAM164A
cg00964109	3.25271e-14	6.18741e-26	0.0170995	0.0241052	UBL7
cg19383689	1.11896e-14	6.25947e-26	0.00200027	0.0150959	WSB1
cg11611854	1.57546e-13	6.7234e-26	0.369168	0.0425056	NA
cg19007602	1.69506e-14	7.10899e-26	0.00404169	0.0176788	SOCS2
cg16237595	1.1042e-15	7.45061e-26	1.63645e-05	0.00394829	RNF41
cg06334496	2.44193e-13	1.01295e-25	0.588681	0.0458915	TMEM70
cg01519742	1.67512e-15	1.05267e-25	2.66564e-05	0.00452892	JAKMIP1
cg16284168	9.7564e-16	1.12618e-25	8.45223e-06	0.00307146	MCM7;AP4M1
cg11680158	1.23772e-13	1.12639e-25	0.136006	0.0356411	TTC39B
cg18222235	5.29131e-16	1.17683e-25	2.3791e-06	0.00192344	FBXW8
cg14832358	1.59514e-14	1.19477e-25	0.00212968	0.0150726	SRBD1
cg15002214	3.62934e-14	1.28217e-25	0.0102733	0.0214338	NOG
cg23300897	6.29268e-14	1.38994e-25	0.0284889	0.0264313	C9orf78;USP20
cg05637892	1.75511e-13	1.40469e-25	0.219296	0.0387593	SCFD1
cg14275779	1.54154e-14	1.43021e-25	0.00166154	0.0141376	PLEKHH3
cg25945303	1.49387e-13	1.52038e-25	0.146782	0.0360682	KLF6
cg18312807	2.44826e-13	1.57286e-25	0.381087	0.04263	RAB3GAP1
cg12534466	7.86774e-14	1.60032e-25	0.0386806	0.028038	SLC25A38
cg25973092	1.00729e-13	1.63122e-25	0.0622009	0.0307362	SESN2
cg18294881	1.26362e-14	1.67476e-25	0.000953409	0.0122713	LARS2
cg03617367	2.03852e-14	1.77022e-25	0.00234748	0.0152717	C14orf43
cg22031736	3.90366e-14	1.828e-25	0.00833617	0.0203609	ANKRD54
cg04469303	4.74593e-14	1.97491e-25	0.011405	0.021758	PRDM15
cg18139900	2.61417e-14	2.01449e-25	0.00339237	0.016598	ZNF140
cg19288520	1.28385e-13	2.11848e-25	0.077805	0.0319977	SLC25A32;DCAF13
cg04401436	2.62087e-13	2.18005e-25	0.315083	0.0412166	SLC38A9
cg18652852	5.70183e-14	2.27421e-25	0.0142955	0.0227768	MAFF
cg20852286	2.29634e-14	2.31529e-25	0.00227754	0.0150589	NSUN3;DHFRL1
cg10583382	8.2332e-15	2.32735e-25	0.000291256	0.00887307	ELP4;IMMP1L
cg04280758	1.13332e-13	2.44484e-25	0.0525356	0.029635	MAML2
cg16091845	4.15122e-13	2.50181e-25	0.688807	0.0470409	SMARCA5
cg26376809	1.14165e-14	2.57204e-25	0.000506744	0.0102715	USP13
cg10452522	9.87241e-14	2.58628e-25	0.0376853	0.0277419	LSM14A
cg06502510	2.94761e-13	2.6249e-25	0.331001	0.0415437	ITSN1;CRYZL1
cg18383160	1.99284e-14	2.6851e-25	0.00147905	0.013503	FAM177A1
cg00214346	1.54204e-15	2.85913e-25	8.31682e-06	0.00285375	NA
cg07535879	4.66842e-14	2.85987e-25	0.00762068	0.0197964	MTRF1L
cg03570976	1.32517e-13	2.90502e-25	0.0604495	0.0304016	FAM96B;CES2
cg20633621	2.07529e-13	2.92794e-25	0.147095	0.0359373	GAS2L1
cg18249244	3.35875e-14	3.00832e-25	0.00375001	0.0168325	ELP3
cg25543676	3.09256e-14	3.2674e-25	0.00292707	0.015849	SMARCE1
cg06440646	5.35457e-15	3.32471e-25	8.62375e-05	0.00613644	SMAD1
cg16016951	2.21853e-13	3.40355e-25	0.14461	0.0357916	DUT
cg12687922	1.0961e-13	3.72482e-25	0.0322551	0.0267711	PPM1J
cg26430450	3.51805e-13	3.74091e-25	0.330846	0.0414901	RAB23
cg09266433	1.47174e-13	3.7555e-25	0.0576756	0.0300498	OSBPL6
cg02169098	5.48991e-14	3.81876e-25	0.00789238	0.0198409	PPPDE2;XRCC6
cg20573242	2.98631e-13	3.85853e-25	0.231125	0.0389382	CCNA2
cg18519564	6.64241e-15	4.04437e-25	0.000109094	0.00652502	RCL1
cg23074401	4.59544e-14	4.28113e-25	0.00493282	0.0177949	DDX10
cg27076139	2.13188e-13	4.51969e-25	0.100558	0.0333823	ADCYAP1R1
cg23266266	5.06561e-13	4.64646e-25	0.552256	0.0452902	DCUN1D4
cg11676599	7.20143e-15	4.81967e-25	0.000107602	0.00644221	PLEKHA1
cg18700967	1.94999e-13	4.8981e-25	0.0776313	0.031753	EFCAB5;SSH2
cg09985635	6.14576e-13	4.95933e-25	0.761602	0.0478011	PCDH1
cg18090228	2.5137e-13	5.18759e-25	0.121804	0.034573	NAA35
cg11119131	4.76029e-14	5.26042e-25	0.0043077	0.0171647	CCDC99
cg18731014	2.3059e-13	5.54216e-25	0.0959405	0.0330329	ZNF639
cg26239051	2.50746e-13	5.55963e-25	0.113089	0.0340772	EHBP1
cg13896269	6.377e-13	5.60712e-25	0.725257	0.0474072	NA
cg00053292	5.78957e-13	5.64838e-25	0.59343	0.045831	TACO1
cg19816938	3.1512e-13	6.46711e-25	0.153547	0.0360444	ABR
cg24743283	5.03048e-13	6.84165e-25	0.369878	0.0422238	GNA12
cg05946081	2.2179e-13	7.12921e-25	0.068999	0.0309291	RBMXL1;CCBL2
cg00382515	2.76641e-13	7.31268e-25	0.104654	0.0335111	MRPL44
cg14242091	4.1654e-13	7.41636e-25	0.23395	0.0389038	TOP3B
cg24903794	2.96775e-13	7.54202e-25	0.116779	0.0342079	EPRS
cg02595263	7.10005e-13	7.57755e-25	0.665263	0.0467075	MRPS28
cg09970396	2.97513e-14	8.18606e-25	0.00108128	0.0120577	C12orf35
cg00024812	4.65034e-13	8.30303e-25	0.260455	0.0396442	ITGB1BP1;CPSF3
cg13547299	1.9736e-14	8.51941e-25	0.000457202	0.00955507	TOLLIP;LOC255512
cg24797830	2.04463e-13	8.81414e-25	0.0474298	0.0286493	COPS6
cg17809798	6.18455e-14	9.03292e-25	0.00423437	0.0168833	SNW1;C14orf178
cg02113971	3.3412e-13	9.13772e-25	0.122171	0.0344534	METT11D1
cg02806658	8.95743e-13	9.21904e-25	0.870324	0.0488583	C12orf48;NUP37
cg23402444	2.24527e-13	9.36394e-25	0.053837	0.0293679	PSD;FBXL15
cg01357116	1.60678e-14	9.44242e-25	0.000273419	0.00822787	ATOH1
cg18954434	1.44186e-13	9.95217e-25	0.0208897	0.0241335	CN5H6.4;GTSE1
cg03402775	2.66191e-14	1.00552e-24	0.000704685	0.0106896	DZIP3;KIAA1524
cg14383135	3.21832e-13	1.125e-24	0.0920674	0.032583	NPAS2
cg08548086	2.43547e-13	1.25898e-24	0.0471138	0.0284968	HEXB
cg11310692	2.25653e-13	1.26674e-24	0.0401971	0.027586	PEX7
cg23984434	8.73088e-13	1.34128e-24	0.568325	0.0454271	GUCY1A2
cg13801381	8.27221e-13	1.52335e-24	0.449205	0.0435899	CCND2
cg23262918	5.82912e-13	1.56063e-24	0.217724	0.0382561	OSBPL8
cg05501721	4.79684e-13	1.70547e-24	0.134917	0.0349543	CRTC1
cg06334093	6.4773e-13	1.78723e-24	0.23475	0.038764	CCDC28A
cg11328875	2.22031e-13	1.78897e-24	0.0275565	0.0253824	PPIL5
cg16918585	1.23788e-13	1.89866e-24	0.0080707	0.0193192	NDUFS5
cg05861661	1.17236e-13	1.93914e-24	0.00708788	0.0187372	FAM98B
cg14707431	9.00021e-14	1.95855e-24	0.00413591	0.0164808	TSTD2;NCBP1
cg00380464	7.98289e-13	2.0707e-24	0.307753	0.040703	LTV1
cg02360776	5.80054e-13	2.20751e-24	0.152418	0.0357129	ZBTB3
cg26533949	5.03788e-13	2.29436e-24	0.11062	0.0335698	DZIP1L
cg05144089	1.48017e-12	2.44194e-24	0.897199	0.049091	SNORA14B;TOMM20
cg21540749	7.87431e-15	2.66342e-24	2.32802e-05	0.00351427	MOCS2
cg05029288	7.55219e-13	2.70607e-24	0.210769	0.0379166	UGDH
cg14602658	2.23074e-13	2.70626e-24	0.0183876	0.0231128	TMEM39A
cg07757386	1.22009e-13	2.96365e-24	0.00502296	0.0171034	RAGE
cg24596576	1.06215e-12	2.97314e-24	0.379449	0.0422184	FANCD2;CIDECP
cg12106731	1.49942e-12	2.98432e-24	0.75336	0.0476399	NCDN;KIAA0319L
cg01909833	7.64476e-13	2.99141e-24	0.195368	0.0373603	BRD2
cg17718210	1.17588e-13	3.31919e-24	0.00416579	0.0162967	MESDC1
cg14243026	1.44951e-12	3.34836e-24	0.627495	0.0461462	NA
cg15569512	2.96839e-13	3.56452e-24	0.0247195	0.0245524	BAG5;C14orf153
cg17648241	1.20812e-13	3.72842e-24	0.00391469	0.0160022	ALKBH8
cg00224508	8.08708e-13	3.81643e-24	0.171367	0.036391	CDC42SE1;MLLT11
cg06101225	4.44258e-14	4.0614e-24	0.000485952	0.00913769	STIL
cg06690633	1.12779e-12	4.12464e-24	0.308368	0.0406067	RAB15
cg02519806	9.08446e-15	4.1305e-24	1.998e-05	0.00322043	SYNPO2
cg27477205	4.83673e-14	4.1831e-24	0.000559249	0.00950246	MKRN2
cg07341907	1.23037e-12	4.55562e-24	0.332293	0.0411515	UNC13B
cg02547439	3.18399e-14	4.5642e-24	0.000222115	0.00720111	ELMO2
cg08052882	1.43705e-13	4.65291e-24	0.00443834	0.0164143	NNT
cg13724813	1.61172e-13	4.84456e-24	0.00536194	0.0171755	SPSB1
cg26778754	5.41881e-14	5.13753e-24	0.000571549	0.00948384	SSFA2
cg00585846	4.96911e-13	5.84602e-24	0.0422373	0.0273548	NFKBIL1;ATP6V1G2
cg00500400	1.85797e-12	5.95735e-24	0.579459	0.0454599	EP300;MIR1281
cg20821095	2.86061e-13	6.20708e-24	0.0131835	0.0211385	FADD
cg27313662	4.74014e-13	6.38381e-24	0.0351966	0.0262815	PPA2
cg14046757	2.0497e-12	6.53808e-24	0.642583	0.0462932	ZC3H14
cg17361641	1.19962e-12	7.04695e-24	0.204213	0.0374922	JUND
cg09730836	1.41147e-12	7.87022e-24	0.253136	0.0390294	NCRNA00219;SNORA13
cg05964373	1.1755e-13	8.93974e-24	0.00154568	0.0122655	TEX9
cg16666115	4.58822e-13	9.0812e-24	0.0231817	0.0238629	MRPS18A
cg14663792	5.34292e-13	9.60022e-24	0.0297356	0.0251926	C6orf48;SNORD48
cg01802653	1.26305e-13	9.94423e-24	0.00160425	0.0123462	HERC3
cg01278696	2.05935e-13	9.95304e-24	0.00426094	0.0159372	SMARCA5
cg04574442	1.37714e-13	1.03946e-23	0.00182451	0.0127639	ALG8
cg16000888	2.38362e-13	1.08897e-23	0.00521745	0.0167288	RASSF7;C11orf35
cg21422622	3.03989e-12	1.11562e-23	0.828318	0.0483835	SGSM3
cg10403260	3.1574e-12	1.12957e-23	0.88256	0.0489239	NA
cg10698549	2.77365e-12	1.13856e-23	0.675693	0.0466715	SRRM1
cg18708106	2.85996e-13	1.16991e-23	0.00699143	0.0179507	SUCLA2
cg24618716	3.06613e-12	1.23288e-23	0.762539	0.0476795	PTMA
cg25112044	5.27603e-13	1.30198e-23	0.02138	0.0232972	CDK7
cg10337772	9.53781e-13	1.32756e-23	0.0685242	0.0299966	KIF15;KIAA1143
cg17606683	5.34727e-13	1.41878e-23	0.0201534	0.022954	C11orf73
cg18953280	6.00356e-13	1.60969e-23	0.0223912	0.0234602	TBC1D19
cg23933345	6.11339e-14	1.64879e-23	0.000226673	0.00680053	DCLRE1B;AP4B1
cg15056107	3.15411e-12	1.80675e-23	0.550627	0.0449477	NUP133
cg24181591	2.00753e-12	2.21873e-23	0.181643	0.0363957	EIF5A
cg07602200	3.52979e-14	2.3948e-23	5.20269e-05	0.00403114	P2RX7
cg14939652	1.57755e-12	2.40478e-23	0.103488	0.0324794	NPAS3
cg16267491	1.28171e-13	2.6556e-23	0.000618613	0.00907065	LOC256880;H2AFZ
cg24012157	5.6104e-13	2.71489e-23	0.0115941	0.0199242	DDX50
cg26523389	3.33393e-12	2.79979e-23	0.396996	0.0422588	NFYA;C6orf130
cg13563405	8.18462e-13	2.95876e-23	0.0226406	0.0232832	ASAH1
cg12463550	3.78621e-12	3.06357e-23	0.467931	0.0435659	CRCP
cg23935746	3.41752e-12	3.06721e-23	0.380784	0.0419153	CCNB1
cg05523085	1.69349e-12	3.24813e-23	0.0882936	0.0313396	MYO5A
cg14903309	4.80777e-12	3.30663e-23	0.699039	0.0468928	TARBP2;MAP3K12
cg15589156	6.87251e-13	3.67642e-23	0.0128471	0.0202962	RAB3IL1
cg10402626	4.21639e-12	3.71234e-23	0.478888	0.0437316	RPS5
cg21684385	4.30336e-12	3.74396e-23	0.494635	0.043995	ADAT2;PEX3
cg04303269	1.87405e-12	3.7731e-23	0.0930813	0.0316415	CEP57;FAM76B
cg24073161	2.66434e-12	3.81965e-23	0.185847	0.0364328	GGNBP2
cg14694952	1.51293e-12	3.92447e-23	0.0583251	0.028636	HTT
cg23164327	8.31403e-13	4.35059e-23	0.0158882	0.0212844	TTC33
cg23018891	1.86053e-13	4.45788e-23	0.000776508	0.0094997	BCAS2
cg12647643	3.79498e-13	4.58468e-23	0.0031413	0.0141048	PTPN13
cg03065661	1.41572e-12	4.5997e-23	0.0435737	0.0268112	MED17
cg19398446	5.80465e-12	4.97457e-23	0.677324	0.0465987	NUDT2;KIF24
cg25243721	4.75513e-13	5.05619e-23	0.004472	0.0154486	XRCC4;TMEM167A
cg21140292	5.99745e-13	5.40829e-23	0.00665079	0.01709	SMARCA2
cg17466535	8.82438e-13	5.43643e-23	0.0143237	0.0206719	TMEM55B
cg16312647	2.25239e-12	5.55661e-23	0.0913016	0.0313948	PPIB
cg19830147	2.57647e-12	5.73346e-23	0.11578	0.0329867	MCM3APAS;LSS
cg23322316	9.62933e-13	5.77708e-23	0.0160503	0.02122	SPATA4
cg17389295	4.10777e-12	6.2461e-23	0.270149	0.0391179	FBL
cg15767406	5.06696e-12	6.39168e-23	0.401679	0.042235	ZNF660
cg23657252	7.78872e-13	6.39584e-23	0.00948495	0.0186179	BMP2K
cg26790132	1.84213e-12	6.88353e-23	0.0492982	0.0274078	IL17D
cg15627502	1.2217e-12	7.05515e-23	0.0211556	0.0225763	RPN2;C20orf132
cg21892409	1.4447e-12	7.39822e-23	0.0282118	0.0241273	C11orf49
cg27534796	3.47664e-13	7.49007e-23	0.00161374	0.011534	AIG1
cg18283554	4.10527e-14	7.59375e-23	2.21935e-05	0.00266076	SNRNP35
cg17260725	2.7929e-13	7.90944e-23	0.000986202	0.00996525	CCNB2
cg14105047	3.17601e-12	8.11694e-23	0.124272	0.0333756	PDLIM5
cg11422541	7.19596e-13	8.33819e-23	0.0062102	0.0166071	ADCY6
cg25418831	3.99607e-12	8.35411e-23	0.191147	0.036452	VPS13A;LOC100286938
cg24796403	2.01035e-12	8.4915e-23	0.0475949	0.0271186	FHIT
cg15877314	1.02364e-12	8.51354e-23	0.012308	0.0197371	GNAI2
cg04680304	1.00659e-12	8.52155e-23	0.0118902	0.019569	RRM1
cg25352650	2.55381e-12	8.71638e-23	0.0748243	0.029946	RRS1
cg07640820	4.43504e-13	8.86421e-23	0.00221899	0.0125519	AGK
cg03277112	3.65465e-13	9.45029e-23	0.00141334	0.0110049	MED23
cg07127225	9.4338e-13	9.72941e-23	0.00914717	0.018271	FCGRT
cg19412675	1.63735e-13	9.96261e-23	0.000269098	0.00654335	SNX24
cg17095753	6.07766e-12	1.01382e-22	0.364346	0.0413798	BRAF
cg00502442	7.68105e-12	1.01979e-22	0.578537	0.0451998	ZDHHC14
cg15417900	2.44164e-12	1.041e-22	0.0572678	0.0281838	PAN2;CNPY2
cg14058432	4.21823e-12	1.09895e-22	0.161914	0.0351706	PELI2
cg10250107	4.07426e-12	1.10627e-22	0.15005	0.0346207	AFAP1
cg19224837	7.60543e-12	1.12649e-22	0.513474	0.0441824	GSC
cg25344639	5.41325e-12	1.18965e-22	0.246319	0.0382781	SEC14L1
cg13800022	7.40574e-12	1.2047e-22	0.45526	0.0431714	ITGB1
cg07060572	8.74452e-12	1.21053e-22	0.631681	0.0459368	MAML2
cg12531003	8.31764e-12	1.30013e-22	0.532124	0.0444673	ZNF580
cg15042080	1.009e-12	1.32825e-22	0.00766491	0.0173313	TMEM74
cg23957915	1.13874e-11	1.43481e-22	0.903754	0.0490833	RCOR2
cg16941656	2.69158e-12	1.60114e-22	0.0452465	0.0265786	FRY
cg03851112	3.25549e-12	1.62375e-22	0.06527	0.0288549	NA
cg19977912	1.01596e-11	1.63109e-22	0.632813	0.0459288	PIGQ
cg19585196	1.26545e-13	1.63233e-22	9.81028e-05	0.00445892	ITGAE;GSG2
cg17111669	7.02739e-12	1.70085e-22	0.29035	0.0394827	NCOA5
cg05777319	3.87359e-12	1.7368e-22	0.086393	0.030665	ARL6
cg09123444	7.54855e-12	1.85056e-22	0.30791	0.0399311	C19orf48
cg02581667	1.25245e-11	1.99308e-22	0.787036	0.0478338	ECH1
cg03716942	4.10063e-12	2.10338e-22	0.0799437	0.0300861	GNB1
cg15832292	3.32575e-12	2.1263e-22	0.0520183	0.0273282	MANEA
cg24573310	7.10946e-13	2.22581e-22	0.00227084	0.0122394	CISD1
cg25152348	4.91423e-12	2.26219e-22	0.106754	0.0320176	NCAPH2;LMF2
cg23609821	3.38474e-13	2.29358e-22	0.000499501	0.0076832	PNP
cg12124478	7.15874e-12	2.40526e-22	0.213064	0.0370129	IQGAP3
cg15613982	4.01709e-13	2.40923e-22	0.0006698	0.00842495	SEC23B
cg20011974	1.1437e-11	2.59741e-22	0.503597	0.0439232	EIF2B2
cg07067241	4.81673e-12	2.60161e-22	0.0891788	0.0307457	TRPC1
cg12352006	1.11133e-12	2.63701e-22	0.00468355	0.0149196	UCRC;ZMAT5
cg10139846	6.7523e-12	2.80949e-22	0.162284	0.0349387	INADL
cg26702875	7.0931e-12	2.90743e-22	0.173047	0.0354034	COPG2
cg02612026	1.34928e-12	2.97315e-22	0.00612329	0.0159911	CASP9
cg14947494	5.13413e-12	2.97929e-22	0.088475	0.0306477	BRP44L
cg05399553	3.68424e-12	3.03647e-22	0.0447021	0.0262636	SNRPB
cg11715999	1.35414e-11	3.17405e-22	0.577715	0.0450809	ATP5G1
cg14287603	5.31772e-12	3.21323e-22	0.0880056	0.0305868	EPB41L5
cg22370370	3.76333e-13	3.33214e-22	0.000425032	0.00714694	ZNF652
cg12808992	1.75708e-11	3.39743e-22	0.908723	0.0491177	ULBP2
cg09080746	3.62983e-12	3.40173e-22	0.0387322	0.0253571	BBS9
cg17154022	5.30684e-13	3.63723e-22	0.000774285	0.00865599	HMGN2
cg14966252	1.85429e-12	3.72428e-22	0.00923241	0.01773	ZNF622
cg02792677	9.05352e-12	3.83606e-22	0.213673	0.0369236	MRPL4
cg18796520	3.03338e-12	4.37523e-22	0.0210307	0.0217909	NDUFA9
cg13956671	1.23949e-11	4.57012e-22	0.336169	0.0404716	CUL2
cg00676660	3.74277e-12	4.79452e-22	0.0292174	0.0235764	ADAMTS9
cg18755204	7.66627e-13	4.8123e-22	0.00122128	0.00986754	FAM45B;FAM45A
cg08034397	1.0683e-11	4.93042e-22	0.231472	0.0374822	NA
cg20096208	3.13165e-12	5.25857e-22	0.0186499	0.021071	CWC15;KDM4D
cg10601002	1.26649e-11	5.44027e-22	0.294837	0.0393752	DDX51;NOC4L
cg15377649	1.41245e-11	5.56303e-22	0.358622	0.0409675	ACTN4
cg03266904	1.23355e-11	5.89041e-22	0.258328	0.0383034	CNOT4
cg13226172	6.93753e-12	5.96245e-22	0.0807208	0.0297961	CNTFR
cg09816912	1.53112e-12	6.19421e-22	0.00378473	0.0136885	MARCKS
cg01057962	6.66673e-13	6.34232e-22	0.000700774	0.0081627	BCL6
cg26357453	5.27967e-13	6.8517e-22	0.000406832	0.00677412	DHRS7B
cg25737491	1.51309e-12	7.06596e-22	0.00324011	0.0130323	GABARAP
cg25922239	2.17301e-11	7.07524e-22	0.667396	0.046285	LEMD2
cg25466368	8.77133e-13	7.9766e-22	0.000964525	0.00895663	HES1
cg19624775	1.3379e-11	8.25874e-22	0.216739	0.0368477	MORC3
cg07964538	4.27126e-12	8.48811e-22	0.0214933	0.0216259	CAV1
cg15477600	1.74974e-13	8.5413e-22	3.58447e-05	0.00262716	SDF2L1
cg26421123	2.26873e-12	8.89712e-22	0.00578517	0.0152573	COMMD5
cg23324259	2.98067e-12	9.06968e-22	0.00979571	0.0176104	SNX16
cg09011597	7.30287e-12	9.18402e-22	0.0580704	0.027478	PA2G4
cg23613177	6.53379e-12	9.38672e-22	0.0454796	0.0259317	PSTK
cg09938079	1.06744e-12	9.423e-22	0.0012092	0.00955533	RHOG
cg01959004	1.28636e-11	9.42319e-22	0.175601	0.0351992	HYOU1
cg24580526	7.36564e-13	9.49031e-22	0.000571663	0.00747476	CDK2AP1
cg08351143	4.02269e-12	9.65056e-22	0.016768	0.0202487	UBE2R2
cg00180012	7.44302e-12	1.00246e-21	0.0552628	0.027128	LACE1
cg01500421	5.18494e-12	1.03831e-21	0.0258917	0.0225692	HARS2;HARS
cg18383391	2.74037e-11	1.07984e-21	0.695435	0.0466263	MON1B
cg03059528	4.59547e-12	1.13192e-21	0.0186571	0.0207402	RNF146
cg26493932	3.20225e-12	1.35061e-21	0.00759243	0.0162567	CCDC92;ZNF664
cg27613076	4.95154e-12	1.35273e-21	0.0181246	0.0205083	INPP5F
cg19847271	9.48996e-12	1.38517e-21	0.0650168	0.0280568	PRIM1
cg08290212	8.66858e-12	1.43326e-21	0.0524289	0.0266555	BSCL2;GNG3
cg01936124	2.3967e-11	1.55722e-21	0.368872	0.0410233	ETF1
cg03176585	1.50089e-11	1.56937e-21	0.14354	0.0335437	MRPS35
cg09738100	3.03929e-12	1.58483e-21	0.00582857	0.0150264	MRPS9
cg10227731	2.71805e-11	1.61881e-21	0.456372	0.04284	ZNF16
cg11691938	1.84478e-11	1.69068e-21	0.201293	0.0360914	CCDC111;CASP3
cg25537724	2.37685e-11	1.81594e-21	0.311102	0.0395705	MAP4K3
cg24731756	1.33181e-12	1.82644e-21	0.000971131	0.00863416	ILK;RRP8
cg17498321	2.69176e-11	1.86321e-21	0.388876	0.0414405	NOTCH3
cg26661897	1.37263e-12	2.01798e-21	0.000933662	0.00848141	RTCD1
cg01952458	4.39146e-11	2.03e-21	0.949997	0.0495082	ATP6V1B2
cg23123262	1.35792e-11	2.05814e-21	0.0895925	0.0300757	ACTR1B
cg17524624	1.74908e-12	2.11928e-21	0.00144354	0.00975627	GSTK1
cg17877494	2.7048e-12	2.26463e-21	0.00323053	0.0124977	ACAA1
cg05280555	4.22232e-13	2.377e-21	7.50019e-05	0.00328227	CNOT10
cg15541315	4.28514e-12	2.57631e-21	0.00712741	0.0156777	REXO2
cg07909265	1.04644e-11	2.57916e-21	0.0424571	0.025101	ITGAV
cg15979098	1.5076e-11	2.78012e-21	0.081754	0.029337	ZNF615
cg15045441	1.16397e-11	2.82642e-21	0.0479347	0.0258196	C6orf155
cg22571217	4.65396e-11	2.91829e-21	0.742194	0.0471625	DAPK1
cg26303908	6.89328e-12	2.92768e-21	0.0162303	0.0195831	GNPDA2
cg18728325	1.93307e-11	3.16804e-21	0.117952	0.0318813	ZNF224
cg11136251	1.43194e-11	3.17372e-21	0.0646071	0.0277011	ZWILCH;RPL4
cg02686769	1.29213e-11	3.35801e-21	0.04972	0.0259811	TCP11L2
cg01168201	6.71217e-12	3.49923e-21	0.0128752	0.018321	HIC1
cg25040783	5.7349e-12	3.61448e-21	0.00909924	0.0166315	APPL1
cg23735442	4.66242e-11	3.76933e-21	0.576713	0.044815	SMG7
cg21099488	4.12861e-11	3.9206e-21	0.434765	0.0422848	PELI2
cg22068038	3.83761e-11	3.94828e-21	0.373005	0.0409525	PARP16
cg16688376	1.33517e-11	3.98564e-21	0.0447277	0.0252449	AKAP9
cg17489897	4.57561e-11	4.21355e-21	0.496879	0.0434576	PTEN;KILLIN
cg01657694	4.23416e-11	4.2735e-21	0.419518	0.0419583	KLHL22
cg07052387	1.3299e-11	4.78515e-21	0.0369607	0.0239949	HIF1A
cg12382902	4.42579e-11	5.01796e-21	0.39035	0.0413029	CCND2
cg23154002	2.90566e-11	5.06204e-21	0.166788	0.0343293	PATZ1
cg21364150	1.86981e-11	5.3304e-21	0.0655899	0.0276009	DUSP19
cg01651364	5.14569e-11	5.36862e-21	0.493201	0.0433584	CCDC82;JRKL
cg22396691	1.10089e-11	5.50158e-21	0.0220292	0.0209365	MRPS25
cg20360244	1.79528e-11	5.58518e-21	0.0577066	0.0267362	NA
cg26508537	2.84416e-12	5.97462e-21	0.00135393	0.00911177	FAM178A
cg13759143	2.84901e-11	6.15243e-21	0.131929	0.0324893	EXPH5
cg01868559	1.29282e-11	6.18258e-21	0.0270336	0.0220378	STRAP
cg11666924	4.94781e-11	6.22923e-21	0.392999	0.0413239	STXBP3
cg00746083	3.56764e-11	6.47755e-21	0.196495	0.0355403	CHD8
cg19822214	1.3145e-11	6.74414e-21	0.0256208	0.021692	CNOT3
cg15225105	5.60074e-11	7.38858e-21	0.42455	0.0419741	SAC3D1
cg07674153	4.67895e-11	7.39925e-21	0.295875	0.038854	TSHR
cg15721424	7.86009e-12	7.48646e-21	0.00825235	0.0158385	ALG8
cg26798786	4.65741e-11	7.91494e-21	0.274058	0.0381963	KLF9
cg11884792	9.42634e-12	8.2686e-21	0.0107462	0.0170322	OBFC2A
cg23029491	3.58834e-11	8.32302e-21	0.154706	0.0335998	UBAP2
cg20328328	4.55018e-11	8.57832e-21	0.241355	0.0371249	CALM1
cg06905862	4.17154e-12	8.63546e-21	0.00201515	0.0102176	TPP1
cg18485154	3.60643e-11	8.73143e-21	0.14896	0.0332947	TTLL4
cg01082679	5.29796e-12	9.59807e-21	0.00292438	0.0114686	NA
cg20401181	1.74162e-11	1.02437e-20	0.0296109	0.0223404	SLC30A7;EXTL2
cg23057732	2.21898e-11	1.05114e-20	0.046843	0.0251307	C3orf39
cg00410419	1.2653e-11	1.11447e-20	0.0143653	0.0183337	COMMD6
cg05368089	2.90712e-11	1.18276e-20	0.0714543	0.0278675	PFDN5
cg09503780	5.21276e-11	1.20628e-20	0.225262	0.0364714	GORASP2
cg10216105	5.23084e-11	1.20636e-20	0.226813	0.0365275	TTL
cg12393697	4.17619e-11	1.26221e-20	0.138175	0.0326031	FAM171B
cg04413986	1.65719e-11	1.4047e-20	0.0195506	0.0198506	NACA
cg11909865	3.73741e-13	1.41407e-20	9.87805e-06	0.00103173	C11orf57;PIH1D2
cg21740204	4.79269e-12	1.5168e-20	0.00151437	0.00904934	SMC5
cg09326546	6.08108e-11	1.64763e-20	0.22444	0.036358	RAF1
cg06816161	6.44902e-11	1.68516e-20	0.2468	0.0371378	EZH2
cg05788437	1.01725e-10	1.68587e-20	0.613801	0.0452372	FYTTD1;KIAA0226
cg19118812	1.01968e-10	1.68776e-20	0.616058	0.0452718	ELMO1
cg07526069	2.16937e-11	1.79193e-20	0.0262633	0.0213892	GOT1
cg24903376	1.33664e-10	1.80607e-20	0.989226	0.0498909	STIL
cg02795624	1.09294e-12	1.82907e-20	6.53069e-05	0.00257177	HINFP
cg11625451	7.25785e-11	1.83142e-20	0.287626	0.038408	GAN
cg20506766	2.64375e-11	1.83591e-20	0.0380704	0.0235908	MFN1
cg11023442	1.1241e-10	1.84286e-20	0.685669	0.0462845	LOC100306951;INPP5K
cg04762346	7.86466e-11	1.92848e-20	0.320734	0.0393335	S1PR2
cg07672479	1.86916e-11	2.06952e-20	0.0168819	0.01888	DYNC1H1
cg04518106	1.90313e-11	2.08711e-20	0.0173538	0.0190223	RPL26
cg05508048	9.65867e-11	2.1076e-20	0.442635	0.0421768	INTS6
cg18215716	2.51707e-11	2.186e-20	0.0289828	0.0218707	TMEM111
cg16243646	6.98132e-11	2.18833e-20	0.222721	0.0362177	PLA2G12A
cg02247582	1.80945e-11	2.19537e-20	0.0149136	0.0182034	ZNF512
cg02545106	1.46647e-10	2.19896e-20	0.977974	0.0497749	CCDC110
cg19219920	2.77667e-11	2.32504e-20	0.0331602	0.0226434	FAM53B
cg11601662	3.02417e-11	2.55314e-20	0.0358212	0.0230694	FKBP14
cg24683061	1.50965e-11	2.81273e-20	0.0081026	0.0151192	PAIP2
cg09514188	3.39665e-11	2.8857e-20	0.0399807	0.0236932	TOB1
cg05086993	1.27833e-10	3.00015e-20	0.544684	0.0440444	TAS1R1;NOL9
cg09965258	2.76289e-11	3.0475e-20	0.0250486	0.0208702	NFIB
cg23528708	1.5981e-10	3.06684e-20	0.832758	0.0481552	CCDC90A
cg15215114	3.59602e-11	3.31037e-20	0.0390633	0.0234869	C17orf61
cg13940405	1.11787e-10	3.40363e-20	0.367145	0.0404046	GOSR2
cg07750111	5.18446e-11	3.48443e-20	0.0771391	0.0279685	HIST1H1C
cg20839219	2.77349e-12	3.78042e-20	0.000203476	0.00397892	SLC39A6;ELP2
cg07534467	3.44121e-12	4.15329e-20	0.000285122	0.00454791	ZNF16
cg17560720	2.02542e-10	4.2428e-20	0.966894	0.0496549	ANKRD16;FBXO18
cg07301004	3.47062e-12	4.30959e-20	0.000279498	0.00449808	ARPC3
cg16606185	9.01904e-11	4.32207e-20	0.188204	0.0346422	C21orf33
cg00346145	4.64394e-12	4.77171e-20	0.00045196	0.00542487	RPL34;LOC285456
cg15307268	3.93387e-11	4.88507e-20	0.0316788	0.0220268	GPR176
cg27445265	1.02689e-10	5.30194e-20	0.198888	0.0350321	BCCIP;UROS
cg09058381	7.29049e-11	5.48596e-20	0.0968861	0.0294253	EAF1;METTL6
cg18579447	9.75253e-12	5.61647e-20	0.00169345	0.00881478	MAPKSP1
cg17522249	4.60444e-11	5.75423e-20	0.036844	0.022872	ERAP1
cg04916311	2.37934e-10	5.83531e-20	0.970175	0.0496873	PQLC3
cg24146166	1.70284e-10	7.14897e-20	0.405606	0.0411636	ZNF25
cg15604008	2.22737e-10	7.3699e-20	0.67317	0.0459886	NA
cg24088639	6.50309e-11	7.39112e-20	0.0572175	0.0256002	PDHX;APIP
cg25398949	1.26756e-11	7.90616e-20	0.00203224	0.00924067	RPS6KA5
cg21861211	7.99757e-11	7.93669e-20	0.0805891	0.0279448	ZFYVE26
cg22227058	2.49698e-10	7.9625e-20	0.783034	0.0474919	SLU7
cg14462626	1.95663e-10	8.61629e-20	0.444323	0.0419753	MYL12B
cg20126158	8.23268e-11	8.89253e-20	0.0762179	0.027501	2006-03-01
cg10074513	3.76026e-11	9.1421e-20	0.0154664	0.0176955	TPRG1L
cg22639768	6.6889e-11	9.30814e-20	0.048067	0.0243428	FAM13C
cg14209569	3.92654e-12	9.86045e-20	0.000156359	0.00326683	COMMD4
cg23378495	2.14095e-10	1.00984e-19	0.453901	0.0421481	PIGO
cg05927159	2.86834e-11	1.0264e-19	0.00801578	0.014431	WDR1
cg08737421	5.54067e-11	1.02866e-19	0.0298438	0.021317	MAX
cg16270091	2.15902e-11	1.04207e-19	0.00447321	0.0119487	QRICH1
cg22082243	1.51129e-11	1.32743e-19	0.00172061	0.00847656	C10orf84
cg14212314	3.68945e-10	1.37657e-19	0.988838	0.0498817	HSPE1;HSPD1
cg20029652	1.41205e-10	1.3841e-19	0.144057	0.0321102	PGBD1
cg12241125	8.66365e-11	1.4389e-19	0.052164	0.024685	EIF4H
cg05010058	5.93847e-11	1.4466e-19	0.0243782	0.0199652	CEP68
cg20060451	1.9832e-10	1.45719e-19	0.269907	0.0373411	MAML1
cg12073949	3.52375e-10	1.60004e-19	0.776032	0.0473601	RPTOR
cg01177956	8.51638e-12	1.61544e-19	0.000448972	0.00495897	SLC4A2;CDK5
cg02114786	1.92302e-10	1.71897e-19	0.21513	0.0353347	PTTG1IP
cg06532493	1.41994e-10	1.7599e-19	0.114566	0.0302332	CISD1
cg26088104	7.76441e-11	1.82804e-19	0.0329786	0.0216437	C5orf34
cg23912721	1.28252e-10	2.10692e-19	0.0780698	0.0273091	HACL1;BTD
cg04011872	2.9188e-11	2.2283e-19	0.00382328	0.0109685	MRPL23
cg15300989	5.83198e-11	2.29076e-19	0.0148475	0.0170201	SIP1
cg03359285	3.75014e-10	2.41125e-19	0.583246	0.0444427	TOP2A
cg04853958	5.00211e-12	2.45466e-19	0.000101933	0.00244278	NAP1L4
cg01117627	3.0603e-10	2.46243e-19	0.380334	0.0403211	CYP46A1
cg19866103	3.93561e-11	2.48438e-19	0.00623458	0.0128803	NICN1
cg00645224	3.86993e-10	2.58103e-19	0.580248	0.044383	NA
cg17747005	9.00448e-11	2.61859e-19	0.0309636	0.0210846	PREX2
cg13791658	7.59133e-11	2.81762e-19	0.0204529	0.0186381	U2AF2
cg13634678	1.47361e-11	2.82232e-19	0.000769409	0.00594611	TM2D3
cg00828602	1.84927e-10	2.87981e-19	0.11875	0.0303199	WNT5A
cg17606881	5.19226e-11	2.9449e-19	0.00915464	0.0145078	0
cg03464689	5.01793e-10	2.99722e-19	0.8401	0.0481499	NFKB1
cg09458394	6.3526e-11	3.48047e-19	0.0115949	0.0155543	SNORD45C;RABGGTB
cg03455874	1.22672e-10	3.50961e-19	0.0428775	0.0229813	BRI3BP
cg15002187	4.78743e-11	3.58746e-19	0.00638878	0.0127982	SLC37A3
cg13613748	3.28914e-10	3.64912e-19	0.296467	0.0379372	VPS4B
cg22802739	1.82479e-10	3.84838e-19	0.0865262	0.0278019	DBF4;SLC25A40
cg09180926	3.58659e-11	3.92524e-19	0.00327715	0.0101215	PRC1
cg24371383	9.18466e-11	4.12324e-19	0.0204591	0.0184458	CEP55
cg16904306	6.04949e-10	4.24737e-19	0.861622	0.0484029	PCSK5
cg26475097	2.07112e-11	4.4114e-19	0.00097238	0.0063427	QRICH1
cg22552669	2.89823e-10	4.42414e-19	0.189861	0.0339744	FAM89B;SSSCA1
cg16220802	2.77427e-11	4.59766e-19	0.00167401	0.00783011	MAPKSP1
cg02007463	3.82451e-11	4.72904e-19	0.003093	0.00982358	ITGA7
cg03293770	3.73756e-10	5.23666e-19	0.266761	0.0368875	SDHAF2;CPSF7
cg11995303	9.43738e-11	5.30462e-19	0.0167899	0.0172361	DCUN1D5
cg00686623	3.29668e-10	5.39522e-19	0.20144	0.0344135	CAPN1
cg02505409	1.42104e-10	5.85412e-19	0.0344945	0.0213491	ANGPTL4
cg03114244	7.47821e-10	5.89169e-19	0.949196	0.0494328	FEN1;C11orf10;MIR611
cg07519011	6.53579e-10	6.50761e-19	0.65641	0.0455251	TBC1D4
cg15056247	1.60556e-11	6.74148e-19	0.00038238	0.00413125	DSE;TSPYL1
cg18555206	2.94099e-10	6.74294e-19	0.128274	0.0305959	TRMT5;SLC38A6
cg07000785	2.42601e-10	7.5973e-19	0.0774689	0.0266925	GADD45A
cg05919661	3.02966e-10	8.01381e-19	0.114538	0.0296306	LMBR1L
cg24386906	8.73772e-10	8.05194e-19	0.948192	0.0494171	DSE
cg23706422	5.58947e-10	8.21426e-19	0.380341	0.0400607	PAPSS2
cg20991801	8.23055e-10	8.32882e-19	0.813344	0.047758	CDK13
cg08177017	5.89051e-12	8.45638e-19	4.10318e-05	0.00129785	FAM178A
cg25716871	7.97283e-10	8.93728e-19	0.711246	0.0463306	MAPKAPK3
cg14519525	6.25662e-11	9.457e-19	0.00413929	0.0105518	GANAB
cg17400229	2.93349e-10	9.52128e-19	0.0903804	0.0277362	U2AF1
cg24265806	5.29627e-11	9.61454e-19	0.0029175	0.00927356	FAM126A
cg17921034	9.7491e-10	9.69617e-19	0.980232	0.0497797	AKAP11
cg06956646	1.6644e-10	9.84111e-19	0.0281496	0.0198432	SOS2
cg07190917	5.59795e-10	1.02035e-18	0.30712	0.0379916	STX4
cg24000189	5.54439e-10	1.06008e-18	0.289982	0.0374499	FLOT1
cg21142158	3.87691e-10	1.12243e-18	0.13391	0.0307415	COG6
cg10688941	5.08757e-10	1.12529e-18	0.230015	0.0353354	SNRNP200
cg27610250	3.39784e-10	1.1488e-18	0.100499	0.0284635	SLC25A46
cg22646528	8.75648e-10	1.17607e-18	0.651965	0.0453918	DTNA
cg00495415	5.29701e-10	1.18413e-18	0.236952	0.0355843	SP1
cg09399047	2.97009e-10	1.20437e-18	0.073245	0.0260748	NDUFAF3;DALRD3
cg04737319	5.5089e-10	1.25618e-18	0.24159	0.0357395	DTD1
cg09282338	2.61596e-10	1.31548e-18	0.0520208	0.0236246	NXT1
cg27485235	5.51767e-10	1.3235e-18	0.230031	0.0352846	CLCN2;POLR2H
cg06100291	7.60156e-12	1.37062e-18	4.21588e-05	0.00123153	CLSPN
cg20376899	2.64348e-10	1.37327e-18	0.0508856	0.0234536	EDN1
cg05742308	1.59395e-10	1.4546e-18	0.0174665	0.0169179	SEMA3A
cg14095850	1.2191e-09	1.52911e-18	0.971944	0.0496828	CSTB
cg17504464	1.80095e-10	1.67287e-18	0.0193884	0.0174146	AK7
cg16070444	2.33674e-11	1.7085e-18	0.000319601	0.00350027	TMEM184B
cg11158760	2.58393e-10	1.71099e-18	0.0390224	0.0215885	FHIT
cg13216351	7.86477e-11	1.73477e-18	0.00356558	0.00969305	MOCS3;DPM1
cg23948756	6.65235e-10	1.78607e-18	0.247772	0.0358586	KLC1
cg02200584	2.76121e-10	1.80127e-18	0.0423271	0.0220904	PDGFC
cg10361696	8.18838e-11	1.81524e-18	0.00369371	0.00979897	FAM109A
cg21802726	2.01578e-10	1.86627e-18	0.0217727	0.0180071	EDEM2
cg21182322	1.30018e-09	1.9426e-18	0.870211	0.0484532	POU2F1
cg16218387	2.11556e-10	1.9619e-18	0.0228124	0.0182471	FAM8A1
cg07293947	6.93792e-10	2.10315e-18	0.22887	0.0350904	SFXN1
cg21539243	6.74888e-10	2.14581e-18	0.212262	0.0344112	PHTF1
cg24373760	2.31887e-10	2.15092e-18	0.0249993	0.0187296	LGR5
cg06731484	1.47535e-09	2.20135e-18	0.98878	0.0498729	IVD
cg14512008	2.45396e-11	2.29245e-18	0.000262684	0.00309354	PPP2R5C
cg11057497	3.59089e-10	2.47151e-18	0.0521725	0.0233329	HMGCS1
cg23906291	1.44196e-09	2.5332e-18	0.820804	0.0477977	PGAP3;ERBB2
cg05843800	2.01955e-10	2.75971e-18	0.014779	0.0156867	SUMF1
cg09382850	2.86831e-11	2.83372e-18	0.000290333	0.00318196	SYPL1
cg04725234	1.58987e-10	2.90307e-18	0.00870694	0.0130742	TMEM38B
cg18792584	1.52343e-09	2.93435e-18	0.790919	0.0473816	TOR1AIP1
cg24160158	1.5142e-09	3.00036e-18	0.764177	0.0470034	NUP160
cg16925970	4.07285e-10	3.12198e-18	0.0531332	0.0233414	CENPJ
cg15239703	7.12417e-11	3.12585e-18	0.00162368	0.00687101	CBR4
cg14996805	9.93141e-10	3.13098e-18	0.315023	0.0379291	SUPT4H1
cg22158956	1.84831e-10	3.14485e-18	0.010863	0.0140711	UGDH
cg27285278	1.49961e-09	3.17747e-18	0.707742	0.0461645	TRIM41
cg06780358	2.48646e-10	4.1804e-18	0.0147892	0.0154638	PTPRJ
cg06255524	1.01812e-09	4.44787e-18	0.233048	0.0350076	DNAJC3
cg06168324	6.96023e-10	4.8789e-18	0.0992944	0.0277316	RBMS1
cg07223164	2.04588e-10	5.2551e-18	0.0079649	0.0123522	OSTC
cg27310686	3.74562e-10	5.35231e-18	0.0262123	0.0185188	C6orf72
cg27207041	3.2817e-11	5.36173e-18	0.000200859	0.00246459	MBTD1;UTP18
cg06491924	1.11521e-09	5.55768e-18	0.223781	0.0345621	ZNF613
cg19337295	1.46156e-09	6.12581e-18	0.348713	0.0387338	FAM48A
cg21638219	2.01218e-09	6.60834e-18	0.612688	0.0445246	HACL1;BTD
cg19027571	2.38517e-10	6.63748e-18	0.0085711	0.0125549	CHFR
cg15873715	1.60329e-09	7.22447e-18	0.355811	0.0388897	DAB2
cg08183114	1.13782e-09	7.47736e-18	0.173141	0.0321617	PBX2
cg09874127	1.01114e-09	8.1996e-18	0.12469	0.0293325	UBA7
cg05642698	2.7435e-10	8.32324e-18	0.0090431	0.0126756	SEC63
cg08142684	5.82656e-10	9.26174e-18	0.0366549	0.0202963	TCP1
cg02102644	1.44904e-09	9.35525e-18	0.224443	0.0344085	SYNRG
cg26824467	2.78465e-09	9.63775e-18	0.804572	0.0474971	LASS6
cg03165700	1.83364e-10	9.92507e-18	0.00338761	0.00863419	ATM;NPAT
cg16837769	5.45361e-10	1.09603e-17	0.027136	0.0183315	NDUFA4
cg02765328	1.26422e-10	1.27171e-17	0.00125678	0.00556354	CCND2
cg25533361	3.2507e-09	1.33083e-17	0.794021	0.0473261	EIF3B
cg01124961	2.04607e-09	1.35546e-17	0.308854	0.0373207	INTS9;HMBOX1
cg17483510	1.40845e-09	1.41093e-17	0.140596	0.0301034	GNB4
cg10074949	3.90794e-10	1.48689e-17	0.0102711	0.0129475	MAPK6
cg18626709	6.89113e-10	1.54723e-17	0.0306921	0.0188918	LEPREL1
cg00136105	3.36603e-09	1.75092e-17	0.647099	0.0449964	GNPTAB
cg10087399	2.21957e-09	1.85776e-17	0.265185	0.0357429	SORT1
cg00848394	6.21126e-10	1.94145e-17	0.0198716	0.0161997	WDR51A
cg22830590	1.12652e-09	1.98764e-17	0.0638468	0.0236968	CIR1;SCRN3
cg18022926	3.21024e-09	2.01193e-17	0.512226	0.0424192	PBLD;HNRNPH3
cg00321065	1.67514e-09	2.04927e-17	0.136932	0.0297159	RLF
cg09872934	2.83441e-09	2.09033e-17	0.384336	0.0393934	SGK1
cg00206052	2.36123e-09	2.15731e-17	0.258443	0.0354457	RP11-529I10.4;POLL
cg22613010	3.66063e-09	2.26968e-17	0.5904	0.0439451	CLCN2
cg18081750	9.55336e-10	2.47702e-17	0.0368453	0.0197876	DUSP6
cg18284523	3.29906e-09	2.60409e-17	0.41795	0.0402076	TINF2
cg00155485	5.6248e-10	2.69585e-17	0.0117359	0.0132529	MED13L
cg00827369	5.12397e-09	2.72167e-17	0.964667	0.049569	EIF4H
cg14317651	2.18552e-10	2.75105e-17	0.00173626	0.00606858	GALK2;COPS2
cg10451401	3.41568e-09	2.83875e-17	0.410987	0.0400112	RAC1
cg03289369	7.9174e-10	2.85543e-17	0.021953	0.0165433	AASDH
cg02278071	5.34664e-10	2.87011e-17	0.00996009	0.012433	DUSP18
cg27573806	3.39014e-09	2.92092e-17	0.393475	0.0395507	LSM2
cg02250787	2.98002e-09	2.98383e-17	0.297622	0.0367147	HTR2A
cg05759269	4.46247e-09	3.20174e-17	0.621962	0.0444739	CDKN1A
cg20969846	5.40346e-10	3.23333e-17	0.00903011	0.0119138	DIDO1;C20orf11
cg15062795	9.49032e-11	3.37491e-17	0.000266869	0.00231853	ETV6
cg24650353	3.15854e-09	3.43558e-17	0.290384	0.0364263	HIP1
cg22727416	9.54825e-10	3.50887e-17	0.0259825	0.0174121	ADAM10
cg13603099	5.27457e-09	3.63256e-17	0.765881	0.0468359	RASSF4
cg05308617	3.13817e-09	4.24605e-17	0.231936	0.0341716	ARMC8
cg09615786	3.06587e-10	4.49484e-17	0.00209118	0.00636264	DCBLD2
cg04733302	4.0197e-09	4.59237e-17	0.351844	0.0382733	TTC18
cg04856685	1.24956e-09	4.61112e-17	0.0338618	0.0188918	MAP4
cg05064352	1.11363e-09	5.24201e-17	0.0236585	0.0166246	PHF21B
cg09989883	3.24733e-09	5.61602e-17	0.187768	0.0320828	MRPS22
cg13369981	6.23727e-10	5.75646e-17	0.00675823	0.0103298	MEPCE;ZCWPW1
cg24158546	5.10127e-09	6.15121e-17	0.423054	0.0401274	SCAND1
cg13281719	3.25501e-09	6.2818e-17	0.168664	0.0310564	ATG16L1
cg23508540	4.74427e-09	6.73816e-17	0.33404	0.0376269	CLSTN1
cg24085258	7.13958e-09	7.56412e-17	0.673887	0.0452749	CHAF1A
cg23087130	7.67513e-09	7.64328e-17	0.770712	0.0468484	ABI1
cg00567479	3.4043e-09	7.87156e-17	0.14723	0.0297413	FARP2
cg09439093	6.39967e-09	8.0141e-17	0.511047	0.042126	PECI
cg25095612	1.18487e-09	9.86821e-17	0.0142267	0.0134629	NFKB2
cg27185377	3.10696e-09	1.01293e-16	0.0952997	0.025932	PTTG1
cg14251536	5.90561e-10	1.043e-16	0.00334385	0.00739486	C20orf7;ESF1
cg03332113	2.00442e-09	1.07425e-16	0.0374	0.0190442	RAI14
cg04628008	7.84183e-09	1.07669e-16	0.57114	0.0433207	ZBTB16
cg07764959	2.23645e-09	1.09125e-16	0.0458346	0.0204034	SLC43A1
cg20882852	8.45726e-09	1.12182e-16	0.637581	0.0445798	SERINC1;PKIB
cg24030425	1.4276e-09	1.16998e-16	0.0174195	0.0144268	PEX1;C7orf64
cg09531892	6.09132e-10	1.24867e-16	0.0029715	0.0069236	LRP12
cg19318511	2.06624e-09	1.25433e-16	0.0340369	0.0183409	C9orf30
cg17903544	2.77615e-09	1.48402e-16	0.0519332	0.0211006	PGAM5
cg12406417	1.22386e-09	1.51178e-16	0.00990765	0.011454	BCR
cg11481490	9.43027e-09	1.52858e-16	0.581783	0.0434718	C19orf54;SNRPA
cg17269277	2.51522e-09	1.53206e-16	0.0412929	0.019494	FGFR3
cg21982518	5.45322e-09	1.54285e-16	0.192744	0.0319031	TMC7
cg11498188	8.90864e-09	1.59302e-16	0.498197	0.0416987	HECA
cg01015879	6.07358e-09	1.59619e-16	0.231102	0.0336319	RDX
cg13221588	2.67847e-10	1.62587e-16	0.000441253	0.00254625	TTF2
cg02005375	1.54364e-09	1.64642e-16	0.0144728	0.0132467	DDX18
cg01272601	3.56845e-09	1.73283e-16	0.0734856	0.0235862	AAK1
cg03070588	4.30529e-09	1.78647e-16	0.103755	0.0263361	USP30
cg15170903	1.17838e-08	1.90482e-16	0.728983	0.0460977	NA
cg10491648	7.33421e-09	1.95432e-16	0.27524	0.035296	WDR54
cg25420583	1.06259e-08	1.96159e-16	0.575607	0.0433051	WBP1
cg06279414	1.12573e-08	1.98379e-16	0.638808	0.0445201	TRIP11
cg10593493	6.40354e-09	2.02488e-16	0.202507	0.0322571	HOXC4;HOXC5;HOXC6
cg13151102	1.08662e-08	2.02938e-16	0.581821	0.0434236	KCNJ4
cg07952773	1.38062e-08	2.03994e-16	0.934392	0.049144	NA
cg26547788	9.28823e-09	2.10275e-16	0.410279	0.0394791	HDHD1A
cg23974202	1.3093e-08	2.20483e-16	0.777504	0.0468647	CCNT2
cg22946876	5.353e-09	2.42942e-16	0.117949	0.0272623	RASSF8
cg07498421	8.57565e-09	2.43262e-16	0.302315	0.0361812	CRADD
cg08596544	1.45032e-08	2.51529e-16	0.836261	0.0477512	SLC33A1
cg27144395	3.96146e-09	2.62022e-16	0.0598926	0.0218058	FOXN4
cg00824109	1.4058e-08	2.74903e-16	0.718895	0.0458896	CHD4
cg23738770	4.40038e-09	2.78769e-16	0.0694603	0.0228855	NFKB2
cg27226949	7.2824e-09	2.79128e-16	0.189997	0.0315101	EFNB2
cg24682740	3.24328e-09	3.16437e-16	0.0332416	0.0176321	NA
cg14285013	4.14292e-09	3.56522e-16	0.0481423	0.0200482	MYBL1
cg14530801	6.30511e-09	3.91475e-16	0.101551	0.0257408	STX18
cg08228917	1.95193e-08	4.29068e-16	0.887976	0.0484762	LHFP
cg07935151	8.51434e-09	4.49447e-16	0.161296	0.0297527	LSM2
cg14681055	8.42011e-09	4.79009e-16	0.148011	0.0289312	PITX3
cg03275186	2.46217e-09	4.87222e-16	0.0124426	0.0118371	COPS8
cg24979630	9.37417e-09	5.58089e-16	0.157457	0.0294249	PPP1R12A
cg14023558	2.37865e-08	6.00296e-16	0.942529	0.0492299	HNRNPA3
cg16909364	9.2964e-09	6.73036e-16	0.128408	0.0274786	ZFC3H1;THAP2
cg11519508	2.20608e-08	6.73424e-16	0.722693	0.0458526	NA
cg14984307	1.43609e-08	6.93931e-16	0.297198	0.0356288	ACYP1
cg17525003	1.75349e-08	7.10689e-16	0.43264	0.0397401	APAF1;IKBIP
cg21295467	3.61054e-09	7.32538e-16	0.0177956	0.0134225	VWA5A
cg08810065	1.28644e-08	7.5447e-16	0.219351	0.0324738	G2E3
cg15321195	2.1957e-08	7.67074e-16	0.628506	0.044117	AGPAT3
cg11909310	1.25887e-08	7.98132e-16	0.198558	0.0314646	GTPBP10
cg24535573	4.09345e-09	8.37769e-16	0.0200011	0.0139799	TMEM51;C1orf126
cg02307482	1.9359e-08	9.64782e-16	0.38845	0.038435	C12orf60;WBP11
cg25958361	6.30012e-09	1.00291e-15	0.0395764	0.0180623	MRPL30;MITD1
cg17127587	5.33519e-09	1.026e-15	0.0277429	0.0157652	TMEM45A
cg05795313	5.28783e-09	1.12391e-15	0.0248785	0.0150503	ZNF641
cg12684360	2.72524e-08	1.23509e-15	0.601329	0.0434959	KPNA3
cg13362403	1.96196e-08	1.25788e-15	0.306014	0.035721	NA
cg10698222	2.95451e-08	1.36908e-15	0.637594	0.0441991	C7orf43
cg25782563	2.02242e-08	1.39544e-15	0.29311	0.0352188	MED9
cg01442799	3.88499e-09	1.40427e-15	0.010748	0.0104994	YAP1
cg08552999	1.5854e-08	1.48559e-15	0.169191	0.0296192	ZNF644
cg23287547	1.42353e-08	1.54993e-15	0.130744	0.0271973	MYO5A
cg26753512	2.77444e-08	1.7073e-15	0.45086	0.0399759	RABEPK
cg03724445	9.46382e-09	1.72553e-15	0.0519052	0.0196155	PRKRA;DFNB59;MIR548N
cg27281008	1.95388e-08	1.85061e-15	0.20629	0.0314555	NARS2
cg18936744	1.82927e-08	1.88977e-15	0.17707	0.0299383	AK7
cg07414384	1.12149e-08	1.91883e-15	0.0655469	0.0212932	BAZ1A
cg16011258	3.20295e-08	1.9846e-15	0.516924	0.041561	NECAP2
cg13551243	3.54089e-08	2.02919e-15	0.617876	0.0437419	ZNF7
cg08233088	1.45264e-08	2.08172e-15	0.101367	0.0247898	RSL24D1
cg01968530	1.4401e-08	2.12457e-15	0.0976142	0.0244559	C18orf45
cg22821606	4.07674e-08	2.12478e-15	0.78219	0.0467371	C11orf67;RSF1
cg08881067	2.33149e-08	2.16261e-15	0.251355	0.0334117	NSA2;GFM2
cg11408517	1.48971e-08	2.22571e-15	0.0997098	0.0246098	LATS1
cg06537829	3.59715e-08	2.31265e-15	0.55951	0.0424896	UBB
cg00746130	3.86488e-08	2.33451e-15	0.639846	0.0441551	BAT5
cg00059424	2.05534e-08	2.4294e-15	0.173888	0.0296365	PES1
cg12688043	2.36215e-09	2.46283e-15	0.00226559	0.00470538	MAP4
cg04137128	1.71457e-08	2.64045e-15	0.111335	0.0254666	SIN3A
cg22189725	1.43731e-08	2.93402e-15	0.0704107	0.0215865	ADC
cg08235271	2.23913e-09	3.0051e-15	0.00166839	0.00388842	NA
cg16069236	9.39694e-09	3.00813e-15	0.0293546	0.0154189	MRPL39
cg24166097	1.81039e-08	3.01523e-15	0.108698	0.0251796	NPM3
cg20023578	3.88709e-08	3.04325e-15	0.49649	0.0409699	TCF7L2
cg15690721	4.9133e-09	3.23102e-15	0.00747149	0.008434	ZNF85
cg00165981	5.18613e-08	3.67181e-15	0.732499	0.0458226	COL4A3BP;POLK
cg20269976	3.17296e-08	4.08745e-15	0.246307	0.0329192	GAA
cg07973390	1.47114e-08	4.35079e-15	0.0497439	0.0187135	CDKN2AIP
cg04531254	2.87778e-08	4.5402e-15	0.182407	0.0297885	TMEM136
cg25494789	1.42159e-08	4.54144e-15	0.0444994	0.0178939	KIF11
cg12626085	2.29594e-08	4.57408e-15	0.115243	0.0254538	UEVLD
cg26506209	1.13038e-08	4.75223e-15	0.0268877	0.0145783	ATP6V1E1
cg18306327	4.3554e-08	4.77235e-15	0.397487	0.0381917	BFAR
cg16338822	6.20898e-08	4.82971e-15	0.798214	0.046928	TPX2
cg20016845	4.28113e-08	4.83872e-15	0.37878	0.037625	CXXC1
cg12576700	4.24045e-08	5.2726e-15	0.341035	0.0363876	CDK5RAP2
cg11612291	4.52166e-08	5.7449e-15	0.355887	0.036844	ZNF35
cg03029145	4.95761e-08	5.94196e-15	0.413633	0.0385902	SMAD2
cg12873941	3.28664e-08	6.27993e-15	0.172009	0.0290384	C14orf109;MOAP1
cg20550520	1.43921e-08	6.6542e-15	0.0311282	0.0152596	ARHGAP5;C14orf128
cg19187185	2.07581e-08	7.2131e-15	0.0597382	0.0197374	RRAGD
cg20610545	5.77549e-08	8.51127e-15	0.391906	0.0378312	WNK1
cg23248587	5.86835e-09	9.46354e-15	0.00363897	0.00534877	XRCC4;TMEM167A
cg03427564	9.16633e-09	1.01879e-14	0.00824719	0.00814809	EP300
cg18474135	7.92809e-08	1.04183e-14	0.603307	0.0431277	PRPF4;CDC26
cg01063524	7.50211e-09	1.10395e-14	0.00509818	0.00632568	NME1;NME1-NME2
cg24858591	2.54688e-08	1.16897e-14	0.0554903	0.0188598	KIAA1143;KIF15
cg15676488	4.36731e-08	1.17601e-14	0.162187	0.0281178	SNRPC
cg20637307	3.59454e-08	1.1885e-14	0.108714	0.0243587	ERBB4
cg16199381	1.10933e-07	1.23493e-14	0.996501	0.0499499	TSTD2;NCBP1
cg16910379	4.09582e-08	1.30291e-14	0.128756	0.0258468	C17orf79
cg22140675	2.42013e-08	1.30617e-14	0.0448411	0.0172382	G6PC3
cg07992625	3.16458e-08	1.33389e-14	0.0750783	0.021129	ATF7
cg16923271	1.3567e-08	1.34755e-14	0.0136592	0.0102066	POLD1
cg04514981	8.36156e-08	1.40151e-14	0.498858	0.0406258	INO80C
cg23618830	2.28825e-08	1.45262e-14	0.036046	0.0156761	ARHGEF12
cg13653456	3.04818e-08	1.53318e-14	0.0606022	0.0193441	VARS
cg10367730	1.24774e-07	1.58805e-14	0.980349	0.0497143	PRDX3
cg12204727	9.65837e-09	1.66765e-14	0.00559376	0.00641101	COMMD4
cg04506628	1.02588e-07	1.68056e-14	0.626241	0.0435212	SNRPC
cg01253107	2.50901e-08	1.76057e-14	0.0357564	0.0154901	STOML2
cg13058581	3.00324e-08	1.77059e-14	0.0509406	0.0179447	NCRNA00167;PRDM10
cg22825979	3.29053e-08	1.84366e-14	0.0587288	0.0189788	TRIM13;DLEU2
cg14696348	1.17504e-07	1.89029e-14	0.730425	0.0455734	MC1R
cg23707493	9.8361e-09	1.97109e-14	0.00490838	0.00588349	TNKS2
cg07955356	5.18496e-08	1.98544e-14	0.135404	0.026068	DNASE2
cg03930474	5.68323e-08	2.10665e-14	0.15332	0.0272326	ING4
cg23896056	9.18989e-08	2.23616e-14	0.377673	0.0370436	LIN54
cg16547450	6.49935e-08	2.23631e-14	0.188889	0.0292983	IFT88
cg20917484	1.38707e-07	2.33114e-14	0.825328	0.0472464	GAPDH
cg23391785	1.15086e-07	2.36474e-14	0.560099	0.0419773	DNM3
cg26753137	1.04263e-07	2.491e-14	0.436405	0.0387764	SIRT5
cg02276686	1.15546e-07	2.71306e-14	0.492099	0.0402661	PSMC1
cg11960393	1.64519e-08	2.85735e-14	0.0094726	0.00808538	LOX
cg05526376	6.15652e-08	2.97654e-14	0.127338	0.0252388	LMTK2
cg12213457	3.1751e-08	3.1967e-14	0.0315365	0.0142625	CHPT1
cg09658342	5.00442e-08	3.21871e-14	0.0778083	0.0208324	TIA1
cg21850069	9.89155e-08	3.28751e-14	0.29762	0.0340734	TRIM41
cg05529097	1.3145e-07	3.41551e-14	0.505898	0.0405558	FXR2;SHBG
cg10823157	7.84214e-08	3.48421e-14	0.176508	0.0283529	ATP9B
cg23299127	1.60337e-07	3.48702e-14	0.737244	0.0456181	MAP3K6
cg06815817	8.36609e-08	3.5436e-14	0.197515	0.0295109	ZNF212
cg02460120	3.73012e-08	3.65312e-14	0.0380874	0.0153985	USP15
cg11481720	9.14395e-08	3.75962e-14	0.222394	0.0307462	ZNF791;ZNF490
cg24326142	3.56344e-08	3.85253e-14	0.0329605	0.014412	CSF1
cg08463061	1.29425e-07	4.06549e-14	0.412024	0.0378916	RND3
cg14520511	7.86295e-08	4.18759e-14	0.147641	0.0264517	KRIT1;ANKIB1
cg16814399	1.78872e-07	4.29552e-14	0.744853	0.0457337	HIBCH
cg10534672	2.01696e-07	4.3296e-14	0.939605	0.0490777	C1QTNF2
cg11324740	1.48982e-08	4.54395e-14	0.00488469	0.00541552	NUSAP1;OIP5
cg05934874	6.41893e-08	4.61353e-14	0.0893082	0.0217523	VPS4B
cg22836370	4.29865e-08	4.83111e-14	0.0382488	0.0152279	MBD2
cg03522063	8.59414e-08	4.84763e-14	0.152362	0.0266734	EMX2;EMX2OS
[truncated: 1,567 more rows]
