# Supplementary material for: A Novel DNA Methylation-Based Signature Can Predict the Responses of MGMT Promoter Unmethylated Glioblastomas to Temozolomide
Source: Front Genet. 2019 Sep 27;10:910. doi: 10.3389/fgene.2019.00910 (PMC6776832; doi:10.3389/fgene.2019.00910)
Supplement: Supplementary file 3 [file Table_3.xlsx]

## Sheet: annotation for CpGs
Name		GenomeBuild	Chr	MapInfo	Source	SourceVersion	SourceSeq	TSS_Coordinate	Gene_Strand	Gene_ID	Symbol	Synonym	Accession	GID	Annotation	Product	Distance_to_TSS	CPG_ISLAND	CPG_ISLAND_LOCATIONS	MIR_CPG_ISLAND	MIR_NAMES
cg00338893	-25.4684	36	7	140361083	NCBI:RefSeq	36.1	TGTGTGATGCACGTGAACCGCCCGAGCTGGTCACTAATGAAGTGGATTCG	140361216	-	GeneID:51650	MRPS33	PTD003; CGI-139; MRP-S33; FLJ21123;	NM_016071.2	GI:16950595	go_component: mitochondrion; go_component: ribonucleoprotein complex; go_component: mitochondrial small ribosomal subunit; go_function: structural constituent of ribosome; go_process: protein biosynthesis	mitochondrial ribosomal protein S33	133	TRUE	7:140360926-140361518
cg01357116	-12.0229	36	4	94968519	NCBI:RefSeq	36.1	CGCCCAGAAGCCACTCAAAGCAGAGAGAAGGCCGCCTACCCTGTGCTGCC	94969101	+	GeneID:474	ATOH1	ATH1; HATH1; MATH-1;	NM_005172.1	GI:4885074	go_component: nucleus; go_function: transcription factor activity; go_process: central nervous system development; go_process: regulation of transcription; DNA-dependent; go_process: transcription from RNA polymerase II promoter	atonal homolog 1	582	TRUE	4:94968356-94970368
cg19025723	-8.64794	36	1	28435295	NCBI:RefSeq	36.1	CGCCGTCACTGCCATTGCTGCTGGAGCTGCACCTCTGGCGTCTCTGCCGC	28435198	+	GeneID:93974	ATPIF1	IP; ATPI; ATPIP; MGC1167; MGC8898;	NM_016311.3	GI:30260186	isoform 1 precursor is encoded by transcript variant 1; ATP synthase inhibitor protein; ATPase inhibitor protein; go_component: mitochondrion; go_component: mitochondrion; go_function: enzyme inhibitor activity; go_function: enzyme inhibitor activity; go_process: negative regulation of nucleoside metabolism; go_process: generation of precursor metabolites and energy	ATPase inhibitory factor 1 isoform 1 precursor	97	TRUE	1:28434386-28436080
cg23790767	-3.41069	36	15	41856743	NCBI:RefSeq	36.1	GTTGCAGGTTCAGCTTTCACTTAGAGACAGCAACTCCAAATTCAGGGTCG	41856794	-	GeneID:80237	ELL3	FLJ22637;	NM_025165.2	GI:76781448	go_component: nucleus; go_component: transcription elongation factor complex; go_function: protein binding; go_function: positive transcription elongation factor activity; go_function: RNA polymerase II transcription elongation factor activity; go_process: transcription; go_process: spermatogenesis; go_process: regulation of transcription; DNA-dependent; go_process: RNA elongation from RNA polyme…	elongation factor RNA polymerase II-like 3	51	TRUE	15:41855773-41857176
cg12514620	-1.64319	36	1	54644446	NCBI:RefSeq	36.1	GGGCGATGGGGCCGCGGCCGGGGCTGACGCTTTGACAGCTGGAAAGAGCG	54644572	-	GeneID:23648	SSBP3	CSDP; SSDP; SSDP1; FLJ10355;	NM_018070.3	GI:58218978	isoform b is encoded by transcript variant 2; single-stranded DNA-binding protein 3; sequence-specific single-stranded-DNA-binding protein; go_component: nucleus; go_component: nucleus; go_function: DNA binding; go_function: single-stranded DNA binding; go_function: single-stranded DNA binding; go_function: transcription regulator activity; go_process: regulation of transcription; DNA-dependent	single stranded DNA binding protein 3 isoform b	126	TRUE	1:54643109-54645771
cg15821095	-1.35447	36	3	51403119	NCBI:RefSeq	36.1	CGCAGGTAATAACCGAAAGCAGAGACAAGCCTGCAGTTGCAGTTGATGGA	51403771	+	GeneID:29890	RBM15B	OTT3; HUMAGCGB;	NM_013286.3	GI:54607123	chromosome 3p21.1 gene sequence; one twenty two protein 3; go_component: nucleus; go_function: RNA binding; go_function: nucleotide binding; go_process: regulation of transcription	RNA binding motif protein 15B	652	TRUE	3:51403051-51406080
cg13434842	-1.06525	36	8	11605305	NCBI:RefSeq	36.1	CGCCCCGCCCCGCACTCCCGCCTGCGGGCTCCATTGTGTGGCCATGTCGC		+	GeneID:2626	GATA4	9606;	NT_077531.3	GATA binding protein 4	GATA-binding protein 4; go_component: nucleus; go_component: nucleus; go_component: nucleus; go_function: DNA binding; go_function: protein binding; go_function: zinc ion binding; go_function: metal ion binding; go_function: sequence-specific DNA binding; go_function: transcription factor activity; go_function: transcription factor activity; go_function: transcriptional activator activity; go_fun…			TRUE	8:11605055-11605961
cg06327515	-0.87745	36	5	140583445	NCBI:RefSeq	36.1	CGTGAAGCCCGGGTAGTGTCTGATGATAATAAAAAGTATTTGCACCTTGA	140583262	+	GeneID:56122	PCDHB14	MGC120065; PCDH-BETA14;	NM_018934.2	GI:14195602	go_component: membrane; go_component: integral to membrane; go_function: calcium ion binding; go_function: protein binding; go_process: cell adhesion; go_process: synaptogenesis; go_process: homophilic cell adhesion; go_process: synaptic transmission; go_process: calcium-dependent cell-cell adhesion	protocadherin beta 14 precursor	183	FALSE
cg00448720	-0.763985	36	13	23781014	NCBI:RefSeq	36.1	CGAGGAAAGTGAGTCCATGATTACTGGCATTGAACAAATGGTTGCACCGC	23781716	+	GeneID:338872	MGC48915		NM_178540.3	GI:65301114	go_component: cytoplasm; go_function: protein binding; go_process: cell adhesion; go_process: phosphate transport	hypothetical protein LOC338872	702	TRUE	13:23780072-23781046
cg20329958	-0.495697	36	8	67252804	NCBI:RefSeq	36.1	CGGGTAACGAAGAGCAGCCGTCTAAGTTTGCTTTTGCCACATCCCAGCTA	67253252	-	GeneID:1392	CRH	CRF;	NM_000756.1	GI:4503040	go_component: extracellular region; go_component: soluble fraction; go_function: neuropeptide hormone activity; go_process: pregnancy; go_process: immune response; go_process: parturition; go_process: signal transduction; go_process: synaptic transmission; go_process: learning and/or memory	corticotropin releasing hormone precursor	448	TRUE	8:67251663-67253257
cg12071073	-0.388749	36	13	51334282	NCBI:RefSeq	36.1	GGGCACAGACAGGTCACTGCCAGCATTGTTGGGGCAAGCCTGCAAGCACG	51334147	+	GeneID:83446	CCDC70	FLJ25853; DKFZP434K1172;	NM_031290.1	GI:13775205	synonyms: FLJ25853; DKFZP434K1172	hypothetical protein LOC83446	135	FALSE
cg15279364	-0.318661	36	7	98304899	NCBI:RefSeq	36.1	CAGTCCCCCAGGGAGCACGGGATGGGCAACGTTTTTGCCTTAAAATGTCG	98305579	-	GeneID:222865	TMEM130	FLJ42643; DKFZp761L1417;	NM_152913.1	GI:23097273	synonyms: FLJ42643; DKFZp761L1417	hypothetical protein LOC222865	680	TRUE	7:98304821-98306320
cg26246296	-0.298224	36	9	112058615	NCBI:RefSeq	36.1	AAGGACCGATGGAAATGGATCCAAAGCACCAAACAGAGCTTCAAGACTCG	112058599	-	GeneID:7295	TXN	TRX; MGC61975;	NM_003329.2	GI:50592993	go_function: protein binding; go_function: electron transporter activity; go_function: thiol-disulfide exchange intermediate activity; go_process: cell motility; go_process: electron transport; go_process: cell proliferation; go_process: cell-cell signaling; go_process: signal transduction	thioredoxin	16	TRUE	9:112057127-112059311
cg21035142	-0.128875	36	7	150767873	NCBI:RefSeq	36.1	GGGGAAGGTGAGTGCGTCCCTCAACCCCAAGGAAACCGAGTGGGGCTCCG	150768032	-	GeneID:155051	CRYGN	MGC119042; MGC119044; MGC119045;	NM_144727.1	GI:21389516	synonyms: MGC119042; MGC119044; MGC119045	gammaN-crystallin variant	159	TRUE	7:150767757-150768245
cg25417405	-0.0753395	36	15	48261421	NCBI:RefSeq	36.1	TGTCATCTCCATAAGCCATTCTATTAGTGGTAACAAATAATAGCCCCACG	48261714	+	GeneID:11001	SLC27A2	VLCS; FATP2; VLACS; ACSVL1; FACVL1; hFACVL1; HsT17226;	NM_003645.2	GI:23111065	very long-chain fatty-acid-coenzyme A ligase 1; very-long-chain acyl-CoA synthetase; go_component: integral to membrane; go_component: peroxisomal matrix; go_component: endoplasmic reticulum; go_function: ligase activity; go_function: catalytic activity; go_function: long-chain-fatty-acid-CoA ligase activity; go_process: metabolism; go_process: lipid metabolism; go_process: very-long-chain fatty …	solute carrier family 27 (fatty acid transporter); member 2	293	TRUE	15:48261381-48262610
cg02101486	-0.0646081	36	7	96490181	NCBI:RefSeq	36.1	CATCTGTGCCCTCGCAGATCTGCAGCGAGATTATGGGGGTTGCATAATCG		-	GeneID:1749	DLX5	9606;	NT_007933.14	distal-less homeo box 5	go_component: nucleus; go_function: transcription factor activity; go_process: development; go_process: skeletal development; go_process: nervous system development; go_process: regulation of transcription; DNA-dependent			TRUE	7:96489769-96490524
cg18873386	-0.0435235	36	7	96489851	NCBI:RefSeq	36.1	AGCCTCTGATTAATTCCTACTCTGTTCATTCAGATAGTTTGTGCAAAGCG		-	GeneID:1749	DLX5	9606;	NT_007933.14	distal-less homeo box 5	go_component: nucleus; go_function: transcription factor activity; go_process: development; go_process: skeletal development; go_process: nervous system development; go_process: regulation of transcription; DNA-dependent			TRUE	7:96489769-96490524
cg12052765	-0.0204488	36	10	50486969	NCBI:RefSeq	36.1	AGGGGAGCCTTCCCATTTTTCTGGCCTCAAAAGTAAAGCAGCATTAGACG	50487147	+	GeneID:1103	CHAT	CMS1A; CMS1A2;	NM_020986.1	GI:11038619	isoform 1 is encoded by transcript variant N2; acetyl CoA:choline O-acetyltransferase; go_component: nucleus; go_component: cytoplasm; go_function: transferase activity; go_function: acyltransferase activity; go_function: choline O-acetyltransferase activity; go_process: synaptic transmission; go_process: neurotransmitter biosynthesis	choline acetyltransferase isoform 1	178	TRUE	10:50486969-50490812
cg18224761	0.0892371	36	1	19449508	NCBI:RefSeq	36.1	CGGGTGATATGTGTATCTAATTTTGCAGAATACTTGATATATGCAATTTT	19450886	+	GeneID:51154	C1orf33	dJ657E11.4;	NM_016183.2	GI:18490986	ribosomal protein; large; P0-like; 60S acidic ribosomal protein PO; go_component: nucleus; go_process: ribosome biogenesis	ribosomal protein P0-like protein	1378	FALSE
cg24107665	0.237924	36	8	144444307	NCBI:RefSeq	36.1	CGCATCTCCAGCTGGAATGCTGCAAAAGTGACGCTTTTCATCATGGGTGC	144444971	+	GeneID:79943	ZNF696	FLJ14129;	NM_030895.1	GI:13569857	go_component: nucleus; go_function: zinc ion binding; go_function: metal ion binding; go_function: nucleic acid binding	zinc finger protein 696	664	TRUE	8:144442733-144445591
cg27376271	0.505385	36	18	68362815	NCBI:RefSeq	36.1	CGCTGCTTTTGGGGTGAAAGAAGACCATCAGCAAACCTCAGCCTTGCGGC	68362542	-	GeneID:147381	CBLN2		NM_182511.2	GI:40255263	go_component: membrane; go_component: integral to membrane	cerebellin 2 precursor	273	TRUE	18:68361186-68362908
cg14283939	0.620301	36	15	69807962	NCBI:RefSeq	36.1	CGCTCCATCATCAATGGGAACTGGGCAATTGATCGACCAGGAAAATACGA	69807942	+	GeneID:79875	THSD4	FLJ13710; FVSY9334; PRO34005;	NM_024817.1	GI:13376209	go_component: extracellular matrix; go_function: peptidase activity; go_function: metalloendopeptidase activity	hypothetical protein LOC79875	20	TRUE	15:69807869-69808151
cg01200177	1.15173	36	2	128332552	NCBI:RefSeq	36.1	CCAAATGTTCCAACAGACGTGTGGTAAAAGCCTCTGAATATCATTGTCCG	128332174	-	GeneID:5433	POLR2D	RBP4; HSRBP4; HSRPB4;	NM_004805.2	GI:14589949	RNA polymerase II subunit hsRBP4; go_component: nucleus; go_component: DNA-directed RNA polymerase II; core complex; go_function: transferase activity; go_function: DNA-directed RNA polymerase activity; go_process: transcription; go_process: transcription from RNA polymerase II promoter	DNA directed RNA polymerase II polypeptide D	378	TRUE	2:128331459-128332964
cg14870271	1.2545	36	17	74487605	NCBI:RefSeq	36.1	TCGAAAGTAGACTCTTTTCTGAAGCATTTCCTGGGATCAGCCTGACCACG	74487656	-	GeneID:3959	LGALS3BP	90K; MAC-2-BP;	NM_005567.2	GI:6006016	L3 antigen; Mac-2-binding protein; serum protein 90K; go_component: membrane; go_component: extracellular space; go_component: extracellular matrix (sensu Metazoa); go_function: protein binding; go_function: scavenger receptor activity; go_process: cell adhesion; go_process: signal transduction; go_process: cellular defense response	galectin 3 binding protein	51	FALSE
cg19123107	1.40288	36	9	135314398	NCBI:RefSeq	36.1	GCTGTCCAGACCTGGCTTGAAAACCCATCCCATGGCAAGGCAGGGATTCG	135314952	+	GeneID:11094	C9orf7	D9S2135;	NM_017586.1	GI:8922115	go_component: membrane; go_component: integral to membrane; go_function: molecular function unknown; go_process: biological process unknown	hypothetical protein LOC11094	554	TRUE	9:135314267-135315698
cg10784030	1.72276	36	1	38185275	NCBI:RefSeq	36.1	CGGGACTCCGCTGCCCCAGGTTCCGGGACAGTGACTACATTTCCCAACAG	38185280	-	GeneID:3633	INPP5B	MGC65156; MGC71303;	NM_005540.1	GI:52138518	go_component: integral to membrane; go_function: hydrolase activity; go_function: phosphoinositide 5-phosphatase activity; go_function: inositol-polyphosphate 5-phosphatase activity; go_function: inositol-polyphosphate 5-phosphatase activity; go_process: biological process unknown	inositol polyphosphate-5-phosphatase; 75kDa	5	FALSE
cg08307092	2.40149	36	6	26308153	NCBI:RefSeq	36.1	GAGGGCACCAAGGCCGTCACCAAGTACACCAGCTCTAAGTAATTCTAACG	26307443	-	GeneID:8351	HIST1H3D	H3/b; H3FB;	NM_003530.3	GI:39812261	go_component: nucleus; go_component: chromosome; go_component: nucleosome; go_function: DNA binding; go_process: nucleosome assembly; go_process: chromosome organization and biogenesis (sensu Eukaryota)	H3 histone family; member B	710	TRUE	6:26307702-26308258
cg10236239	4.09681	36	2	108360946	NCBI:RefSeq	36.1	CGGCCACAAACCCTGCTGGCCAGCAAACAGGGAGAAAGTGAGCTGCAGGT	108360853	+	GeneID:27233	SULT1C2	SULT1C; MGC34422;	NM_006588.2	GI:28830307	sulfotransferase family; cytosolic; 1C; member C2; sulfotransferase 1C2; go_component: cellular component unknown; go_function: transferase activity; go_function: sulfotransferase activity; go_function: sulfotransferase activity; go_process: biological process unknown	sulfotransferase family; cytosolic; 1C; member 2	93	FALSE
cg05016508	7.36384	36	11	63628146	NCBI:RefSeq	36.1	CACGGGGCAGGGAATGTGAGCGCCATCTGAGCTCACGGTGTCCTGAGTCG	63627938	+	GeneID:23769	FLRT1	MGC21624;	NM_013280.4	GI:48762940	synonym: MGC21624	fibronectin leucine rich transmembrane protein 1	208	TRUE	11:63628069-63628301
cg12661964	8.45912	36	17	38411303	NCBI:RefSeq	36.1	CGCCTGGCAGTTTTGTGAACTTGAACTGTGGACTTTATCTGTCCTGATTG	38412351	+	GeneID:3430	IFI35	IFP35; FLJ21753;	NM_005533.2	GI:34147320	go_component: nucleus; go_function: protein binding; go_process: immune response; go_process: response to virus	interferon-induced protein 35	1048	FALSE
cg07873128	15.2493	36	11	3077976	NCBI:RefSeq	36.1	CGCCCACTGCAAAGGTGAGAGGCTCAGCCACACACTCCGAGGGCAGAGCC		-	GeneID:114879	OSBPL5	ORP5; OBPH1;	NT_009237.17	oxysterol-binding protein-like protein 5 isoform a	isoform a is encoded by transcript variant 1; oxysterol-binding protein-related protein 5; OSBP-related protein 5; oxysterol-binding protein homologue 1; go_component: cytosol; go_function: oxysterol binding; go_process: lipid transport; go_process: steroid metabolism; go_process: cholesterol transport; go_process: cholesterol metabolism; go_process: Golgi to plasma membrane transport			TRUE	11:3077516-3078062

## Sheet: annotation of the column name
Field Name	Description
Name	CG number from CG database (format cg########)
GenomeBuild	Genome build
Chr	Chromosome on which the target locus is located
MapInfo	Genomic position of C in CG dinucleotide
Source	Genomic position source
SourceVersion	Source version
SourceSeq	Original sequence of the region covered by assay probes
TSS_Coordinate	Transcription start site genomic coordinate
Gene_Strand	Gene strand
Gene_ID	RefSeq identifier (GeneID)
Symbol	Gene Symbol
Synonym	Gene synonyms
Accession	Gene Accession (this is the accession of the longest transcript)
GID	GI ID
Annotation	Gene annotation from NCBI database
Product	Gene product description from NCBI database
Distance_to_TSS	Distance of CG dinucleotide to transcription start site
CPG_ISLAND	Boolean variable denoting whether the loci is located in a CpG island (by relaxed definition)
CPG_ISLAND_LOCATIONS	Chromosomal location and genomic coordonates of the CpG island from NCBI database
MIR_CPG_ISLAND	Chromosome:start-end of upstream CPG island from a micro RNA
MIR_NAMES	Name of micro RNA near locus
