# Supplementary material for: A Novel DNA Methylation-Based Signature Can Predict the Responses of MGMT Promoter Unmethylated Glioblastomas to Temozolomide
Source: Front Genet. 2019 Sep 27;10:910. doi: 10.3389/fgene.2019.00910 (PMC6776832; doi:10.3389/fgene.2019.00910)
Supplement: Supplementary file 4 [file Table_4.xlsx]

## Sheet: Sheet1
			Low-risk		High-risk		P-value
	IDH						0.0431
		Mutant	4	0.0755	0	0
		Wildtype	44	0.8302	46	0.8519
		NA	5	0.0943	8	0.1481
	Age		20-86 (55)		23-89 (61)		0.0069
	Gender						0.378954
		Male	32	0.6038	37	0.6852
		Female	21	0.3962	17	0.3148
	TCGA defined subgroup						0.0649525
		Neural	10	0.1887	9	0.1667
		Proneural	10	0.1887	7	0.1296
		Classical	16	0.3019	10	0.1852
		Mesenchymal	13	0.2453	28	0.5185
		NA	4	0.0755	0	0
	Chr 7 gain/Chr 10 loss						0.826259
		Combined alteration	36	0.6792	37	0.6852
		No combined alteration	15	0.283	14	0.2593
		NA	2	0.0377	3	0.0556
									36	37		102
									15	14
									36.5	36.5		0.826259
									14.5	14.5
