# Supplementary material for: A Novel DNA Methylation-Based Signature Can Predict the Responses of MGMT Promoter Unmethylated Glioblastomas to Temozolomide
Source: Front Genet. 2019 Sep 27;10:910. doi: 10.3389/fgene.2019.00910 (PMC6776832; doi:10.3389/fgene.2019.00910)
Supplement: Supplementary file 5 [file Table_5.xlsx]

## Sheet: Sheet1
Patients ID in the training set	Patients ID in the validation set
TCGA-02-0001	TCGA-06-5416
TCGA-02-0003	TCGA-06-0650
TCGA-02-0006	TCGA-26-5133
TCGA-02-0007	TCGA-06-5417
TCGA-02-0009	TCGA-19-5951
TCGA-02-0010	TCGA-76-6285
TCGA-02-0014	TCGA-32-1979
TCGA-02-0024	TCGA-15-1444
TCGA-02-0027	TCGA-26-5132
TCGA-02-0034	TCGA-26-1442
TCGA-02-0037	TCGA-28-5216
TCGA-02-0038	TCGA-06-0152
TCGA-02-0047	TCGA-28-5209
TCGA-02-0052	TCGA-28-5208
TCGA-02-0055	TCGA-06-1804
TCGA-02-0057	TCGA-26-5136
TCGA-02-0071	TCGA-06-5418
TCGA-02-0074	TCGA-41-5651
TCGA-02-0086	TCGA-19-5952
TCGA-02-0089	TCGA-19-0957
TCGA-02-0102	TCGA-06-0171
TCGA-02-0107	TCGA-06-0125
TCGA-02-0113	TCGA-28-5213
TCGA-02-0116	TCGA-06-5413
TCGA-02-2466	TCGA-76-4929
TCGA-02-2470	TCGA-28-5215
TCGA-02-2485	TCGA-28-5220
TCGA-02-2486	TCGA-28-5207
TCGA-06-0122	TCGA-19-5960
TCGA-06-0126	TCGA-28-5219
TCGA-06-0130	TCGA-06-5856
TCGA-06-0133	TCGA-19-5947
TCGA-06-0137	TCGA-28-6450
TCGA-06-0139	TCGA-06-5411
TCGA-06-0141	TCGA-76-4931
TCGA-06-0143	TCGA-26-5134
TCGA-06-0148	TCGA-32-5222
TCGA-06-0155	TCGA-76-6191
TCGA-06-0169	TCGA-28-5214
TCGA-06-0875	TCGA-06-0210
TCGA-06-0878	TCGA-28-5218
TCGA-06-0881	TCGA-76-4928
TCGA-06-0882	TCGA-14-1402
TCGA-06-0939	TCGA-06-5412
TCGA-06-1086	TCGA-06-5415
TCGA-06-1087	TCGA-06-5859
TCGA-06-1801	TCGA-14-0740
TCGA-06-1805	TCGA-06-6389
TCGA-06-2557	TCGA-76-4934
TCGA-06-2558	TCGA-76-6192
TCGA-06-2561	TCGA-19-5959
TCGA-06-2562	TCGA-14-0736
TCGA-06-2564	TCGA-06-0211
TCGA-06-2566	TCGA-06-5408
TCGA-06-2569	TCGA-76-4925
TCGA-12-0820	TCGA-14-0781
TCGA-12-0821	TCGA-06-0190
TCGA-12-0826	TCGA-19-5950
TCGA-12-0828	TCGA-06-6701
TCGA-12-1088	TCGA-26-5139
TCGA-12-1089	TCGA-81-5910
TCGA-12-1093	TCGA-06-0221
TCGA-12-1094	TCGA-06-6695
TCGA-12-1095	TCGA-19-5958
TCGA-12-1096	TCGA-19-5955
TCGA-12-1097	TCGA-06-5414
TCGA-12-1098	TCGA-06-6390
TCGA-12-1099	TCGA-14-1034
TCGA-12-1597	TCGA-06-6698
TCGA-12-1600	TCGA-06-5410
TCGA-12-3649	TCGA-76-4932
TCGA-12-3650	TCGA-14-1395
TCGA-12-3652	TCGA-76-4935
TCGA-12-3653	TCGA-76-4927
TCGA-14-0736	TCGA-12-5295
TCGA-14-0817	TCGA-06-5858
TCGA-14-0871	TCGA-28-5211
TCGA-14-1037	TCGA-76-6193
TCGA-14-1451	TCGA-14-1450
TCGA-14-1453	TCGA-12-5301
TCGA-14-1454	TCGA-19-5954
TCGA-14-1456	TCGA-76-4926
TCGA-14-1794	TCGA-19-1389
TCGA-14-1825	TCGA-32-1980
TCGA-14-1829	TCGA-26-6173
TCGA-14-2554	TCGA-06-6700
TCGA-14-3476	TCGA-26-6174
TCGA-14-3477	TCGA-87-5896
TCGA-15-1446	TCGA-74-6573
TCGA-16-0849	TCGA-76-6282
TCGA-16-0850	TCGA-26-5135
TCGA-16-0861	TCGA-06-6388
TCGA-16-1047	TCGA-28-5204
TCGA-16-1055	TCGA-12-5299
TCGA-16-1056	TCGA-06-6391
TCGA-16-1060	TCGA-19-5956
TCGA-16-1063	TCGA-14-1043
TCGA-19-0957
TCGA-19-0963
TCGA-19-1386
TCGA-19-1389
TCGA-19-1786
TCGA-19-1790
TCGA-19-1791
TCGA-19-2624
TCGA-19-2625
TCGA-19-2629
TCGA-19-4068
TCGA-26-1438
TCGA-26-1439
TCGA-26-1440
TCGA-26-1799
TCGA-27-1830
TCGA-27-1831
TCGA-27-1832
TCGA-27-1833
TCGA-27-1838
TCGA-27-2518
TCGA-27-2519
TCGA-27-2524
TCGA-27-2526
TCGA-28-1745
TCGA-28-1749
TCGA-28-1750
TCGA-28-1751
TCGA-28-1753
TCGA-28-1755
TCGA-28-1760
TCGA-28-2499
TCGA-28-2502
TCGA-28-2513
TCGA-28-2514
TCGA-32-1970
TCGA-32-1978
TCGA-32-1986
TCGA-32-1987
TCGA-32-1991
TCGA-32-2491
TCGA-32-2495
TCGA-32-2615
TCGA-32-2632
TCGA-32-4210
TCGA-32-4211
TCGA-32-4719
TCGA-41-2571
TCGA-41-2572
TCGA-41-2575
TCGA-41-3392
TCGA-41-3393
TCGA-41-4097
TCGA-02-0011
TCGA-02-0021
TCGA-02-0028
TCGA-02-0033
TCGA-02-0043
TCGA-02-0046
TCGA-02-0054
TCGA-02-0058
TCGA-02-0060
TCGA-02-0064
TCGA-02-0069
TCGA-02-0075
TCGA-02-0080
TCGA-02-0083
TCGA-02-0085
TCGA-02-0099
TCGA-02-0114
TCGA-02-0115
TCGA-02-2483
TCGA-06-0124
TCGA-06-0125
TCGA-06-0128
TCGA-06-0129
TCGA-06-0145
TCGA-06-0147
TCGA-06-0876
TCGA-06-0877
TCGA-06-0879
TCGA-06-1084
TCGA-06-1800
TCGA-06-1802
TCGA-06-2559
TCGA-06-2563
TCGA-06-2565
TCGA-06-2567
TCGA-06-2570
TCGA-12-0670
TCGA-12-0818
TCGA-12-0819
TCGA-12-0822
TCGA-12-0827
TCGA-12-0829
TCGA-12-1090
TCGA-12-1091
TCGA-12-1092
TCGA-12-1598
TCGA-12-1599
TCGA-12-1602
TCGA-12-3644
TCGA-12-3646
TCGA-12-3648
TCGA-12-3651
TCGA-14-0783
TCGA-14-0786
TCGA-14-0787
TCGA-14-0789
TCGA-14-0790
TCGA-14-0812
TCGA-14-0813
TCGA-14-0865
TCGA-14-0866
TCGA-14-0867
TCGA-14-1034
TCGA-14-1396
TCGA-14-1401
TCGA-14-1402
TCGA-14-1452
TCGA-14-1455
TCGA-14-1458
TCGA-14-1459
TCGA-14-1795
TCGA-14-1821
TCGA-14-1823
TCGA-14-1827
TCGA-14-2555
TCGA-14-4157
TCGA-15-1447
TCGA-15-1449
TCGA-16-0846
TCGA-16-0848
TCGA-16-1045
TCGA-16-1062
TCGA-16-1460
TCGA-19-0955
TCGA-19-0960
TCGA-19-0962
TCGA-19-0964
TCGA-19-1385
TCGA-19-1387
TCGA-19-1388
TCGA-19-1390
TCGA-19-1392
TCGA-19-1787
TCGA-19-1788
TCGA-19-1789
TCGA-19-2619
TCGA-19-2620
TCGA-19-2621
TCGA-19-2623
TCGA-19-2631
TCGA-26-1443
TCGA-27-1834
TCGA-27-1835
TCGA-27-1836
TCGA-27-1837
TCGA-27-2521
TCGA-27-2523
TCGA-27-2527
TCGA-27-2528
TCGA-28-1746
TCGA-28-1747
TCGA-28-1752
TCGA-28-1756
TCGA-28-1757
TCGA-28-2506
TCGA-28-2509
TCGA-32-1973
TCGA-32-1976
TCGA-32-1977
TCGA-32-1982
TCGA-32-2494
TCGA-32-2616
TCGA-32-2634
TCGA-32-2638
TCGA-32-4208
TCGA-32-4209
TCGA-32-4213
TCGA-41-2573
TCGA-41-3915
